# Supplementary material for: Genetic diversity and population structure of parasite infrapopulations within and across hosts for two trophically transmitted trematode parasites
Source: PeerJ. 2025 Apr 28;13:e19178. doi: 10.7717/peerj.19178 (PMC12045269; doi:10.7717/peerj.19178)
Supplement: Supplemental Information 1 — Alignment of cytochrome oxidase subunit 1 (COI) mitochondrial gene, 526bp. [file peerj-13-19178-s001.fasta]

>A_HOC_1.ab1
TTGGTTATCATGGTTTGGTTTTCGCTATGTTTGCTATAGTGTGTCTTGGCAGTGTGGTTTGAGGGCATCATATGTTTATGGTGGGTTTCGATGTTCAAACCGCTGTGTTTTTTAGTTCTGTAACTATGATTATAGGCGTACCGACTGGTATAAAGGTGTTTTCTTGGTTATATATGCTTGGCACGAGACGTTGTCGTCTTAGAGATATTATTGTGTGATGAATAATCGGTTTTATTATATTGTTTACTATTGGTGGTGTGACAGGTATAATTCTTTCTGCTTCCGTTTTAGATATGGTTCTCCACGATACGTGGTTTGTTGTTGCTCATTTTCATTATGTGTTATCATTGGGTTCTTATAGTGCTGTTGTTATTTCGTTGATTTGGTGGTGACCTTTGATCACAGGTTATTCGTTGAATCTTTCGTTATTACAGGGTCACTGATTTTGTTCGATGCTAGGGTTTAATTTTTGTTTTTTTCCTATGCATTACTTGGGGTTATGTGGTCTCCCCCGCCGTGTTTGCTG
>C_HOR_1.ab1
TTGGTTATCATGGTTTGGTTTTTGCTATGTTTGCTATAGTGTGTCTTGGCAGTGTGGTTTGAGGGCATCATATGTTTATGGTGGGTTTCGATGTTCAAACCGCTGTGTTTTTTAGTTCTGTAACTATGATTATAGGCGTACCGACTGGTATAAAGGTGTTTTCTTGGTTATATATGCTTGGCACGAGACGTTGTCGTCTTAGAGATATTATTGTGTGATGAATAATCGGTTTTATTATATTGTTTACTATTGGTGGTGTGACAGGTATAATTCTTTCTGCTTCCGTTTTAGATATGGTTCTCCACGATACGTGGTTTGTTGTTGCTCATTTTCATTATGTGTTATCATTGGGTTCTTATAGTGCTGTTGTTATTTCGTTGATTTGGTGGTGACCTTTGATCACAGGTTATTCGTTGAATCTTTCGTTATTACAGGGTCACTGATTTTGTTCGATGCTAGGGTTTAATTTTTGTTTTTTTCCTATGCATTACTTGGGGTTATGTGGTCTCCCCCGCCGTGTTTGCTG
>D_HOC_1.ab1
TTGGTTATCATGGTTTGGTTTTCGCTATGTTTGCTATAGTGTGTCTTGGCAGTGTGGTTTGAGGGCATCATATGTTTATGGTGGGTTTCGATGTTCAAACCGCTGTGTTTTTTAGTTCTGTAACTATGATTATAGGTGTGCCGACTGGTATAAAGGTGTTTTCTTGGTTATATATGCTTGGTACGAGACGTTGTCGTCTTAGGGATATTATTGTGTGATGAATAATCGGTTTTATTATATTGTTTACTATTGGTGGTGTGACAGGTATAATTCTTTCTGCTTCCGTTTTAGATATGGTTCTCCACGATACGTGGTTTGTTGTTGCTCATTTTCATTATGTGTTATCATTGGGTTCTTATAGTGCTGTTGTTATTTCGTTGATTTGGTGGTGACCTTTGATTACAGGTTATTCGTTGAATTTTTCGTTATTACAGGGTCACTGATTTTGTTCGATGCTAGGGTTTAATTTTTGTTTTTTTCCTATGCATTACTTGGGGTTATGTGGTCTCCCCCGCCGTGTTTGTTG
>E_HOC_1.ab1
TTGGTTATCATGGTTTGGTTTTCGCTATGTTTGCTATAGTGTGTCTTGGCAGTGTGGTTTGAGGGCATCATATGTTTATGGTGGGTTTCGATGTTCAAACCGCTGTGTTTTTTAGTTCTGTAACTATGATTATAGGTGTGCCGACTGGTATAAAGGTGTTTTCTTGGTTATATATGCTTGGTACGAGACGTTGTCGTCTTAGGGATATTATTGTGTGATGAATAATCGGTTTTATTATATTGTTTACTATTGGTGGTGTGACAGGTATAATTCTTTCTGCTTCCGTTTTAGATATGGTTCTCCACGATACGTGGTTTGTTGTTGCTCATTTTCATTATGTGTTATCATTGGGTTCTTATAGTGCTGTTGTTATTTCGTTGATTTGGTGGTGACCTTTGATTACAGGTTATTCGTTGAATTTTTCGTTATTACAGGGTCACTGATTTTGTTCGATGCTAGGGTTTAATTTTTGTTTTTTTCCTATGCATTACTTGGGGTTATGTGGTCTCCCCCGCCGTGTTTGTTG
>E_HOR_1.ab1
TTGGTTATCATGGTTTGGTTTTCGCTATGTTTGCTATAGTGTGTCTTGGCAGTGTGGTTTGAGGGCATCATATGTTTATGGTGGGTTTCGATGTTCAAACCGCTGTGTTTTTTAGTTCTGTAACTATGATTATAGGTGTGCCGACTGGTATAAAGGTGTTTTCTTGGTTATATATGCTTGGTACGAGACGTTGTCGTCTTAGGGATATTATTGTGTGATGAATAATCGGTTTTATTATATTGTTTACTATTGGTGGTGTGACAGGTATAATTCTTTCTGCTTCCGTTTTAGATATGGTTCTCCACGATACGTGGTTTGTTGTTGCTCATTTTCATTATGTGTTATCATTGGGTTCTTATAGTGCTGTTGTTATTTCGTTGATTTGGTGGTGACCTTTGATTACAGGTTATTCGTTGAATTTTTCGTTATTACAGGGTCACTGATTTTGTTCGATGCTAGGGTTTAATTTTTGTTTTTTTCCTATGCATTACTTGGGGTTATGTGGTCTCCCCCGCCGTGTTTGTTG
>F_HOC_1.ab1
TTGGTTATCATGGTTTGGTTTTCGCTATGTTTGCTATAGTGTGTCTTGGCAGTGTGGTTTGAGGGCATCATATGTTTATGGTGGGTTTCGATGTTCAAACCGCTGTGTTTTTTAGTTCTGTAACTATGATTATAGGTGTGCCGACTGGTATAAAGGTGTTTTCTTGGTTATATATGCTTGGTACGAGACGTTGTCGTCTTAGGGATATTATTGTGTGATGAATAATCGGTTTTATTATATTGTTTACTATTGGTGGTGTGACAGGTATAATTCTTTCTGCTTCCGTTTTAGATACGGTTCTCCACGATACGTGGTTTGTTGTTGCTCATTTTCATTATGTGTTATCATTGGGTTCTTATAGTGCTGTTGTTATTTCGTTGATTTGGTGGTGACCTTTGATTACAGGTTATTCGTTGAATCTTTCGTTATTACAGGGTCACTGATTTTGTTCGATGCTAGGGTTTAATTTTTGTTTTTTTCCTATGCATTACTTGGGGTTATGTGGTCTCCCCCGCCGTGTTTGTTG
>G_HOC_1.ab1
TTGGTTATCATGGTTTGGTTTTCGCTATGTTTGCTATAGTGTGTCTTGGCAGTGTGGTTTGAGGGCATCATATGTTTATGGTGGGTTTCGATGTTCAAACCGCTGTGTTTTTTAGTTCTGTAACTATGATTATAGGTGTGCCGACTGGTATAAAGGTGTTTTCTTGGTTATATATGCTTGGTACGAGACGTTGTCGTCTTAGGGATATTATTGTGTGATGAATAATCGGTTTTATTATATTGTTTACTATTGGTGGTGTGACAGGTATAATTCTTTCTGCTTCCGTTTTAGATATGGTTCTCCACGATACGTGGTTTGTTGTTGCTCATTTTCATTATGTGTTATCATTGGGTTCTTATAGTGCTGTTGTTATTTCGTTGATTTGGTGGTGACCTTTGATTACAGGTTATTCGTTGAATCTTTCGTTATTACAGGGTCACTGATTTTGTTCGATGCTAGGGTTTAATTTTTGTTTTTTTCCTATGCATTACTTAGGGTTATGTGGTCTCCCCCGCCGTGTTTGTTG
>H_HOR_1.ab1
TTGGTTATCATGGTTTGGTTTTTGCTATGTTTGCTATAGTGTGTCTTGGCAGTGTGGTTTGAGGGCATCATATGTTTATGGTGGGTTTCGATGTTCAAACCGCTGTGTTTTTTAGTTCTGTAACTATGATTATAGGCGTACCGACTGGTATAAAGGTGTTTTCTTGGTTATATATGCTTGGCACGAGACGTTGTCGTCTTAGAGATATTATTGTGTGATGAATAATCGGTTTTATTATATTGTTTACTATTGGTGGTGTGACAGGTATAATTCTTTCTGCTTCCGTTTTAGATATGGTTCTCCACGATACGTGGTTTGTTGTTGCTCATTTTCATTATGTGTTATCATTGGGTTCTTATAGTGCTGTTGTTATTTCGTTGATTTGGTGGTGACCTTTGATCACAGGTTATTCGTTGAATCTTTCGTTATTACAGGGTCACTGATTTTGTTCGATGCTAGGGTTTAATTTTTGTTTTTTTCCTATGCATTACTTGGGGTTATGTGGTCTCCCCCGCCGTGTTTGCTG
>I_HOR_1.ab1
TTGGTTATCATGGTTTGGTTTTCGCTATGTTTGCTATAGTGTGTCTTGGCAGTGTGGTTTGAGGGCATCATATGTTTATGGTGGGTTTCGATGTTCAAACCGCTGTGTTTTTTAGTTCTGTAACTATGATTATAGGTGTGCCGACTGGTATAAAGGTGTTTTCTTGGTTATATATGCTTGGTACGAGACGTTGTCGTCTTAGGGATATTATTGTGTGATGAATAATCGGTTTTATTATATTGTTTACTATTGGTGGTGTGACAGGTATAATTCTTTCTGCTTCCGTTTTAGATATGGTTCTCCACGATACGTGGTTTGTTGTTGCTCATTTTCATTATGTGTTATCATTGGGTTCTTATAGTGCTGTTGTTATTTCGTTGATTTGGTGGTGACCTTTGATTACAGGTTATTCGTTGAATCTTTCGTTATTACAGGGTCACTGATTTTGTTCGATGCTAGGGTTTAATTTTTGTTTTTTTCCTATGCATTACTTAGGGTTATGTGGTCTCCCCCGCCGTGTTTGTTG
>J_HOC_1.ab1
TTGGTTATCATGGTTTGGTTTTCGCTATGTTTGCTATAGTGTGTCTTGGCAGTGTGGTTTGAGGGCATCATATGTTTATGGTGGGTTTCGATGTTCAAACCGCTGTGTTTTTTAGTTCTGTAACTATGATTATAGGTGTGCCGACTGGTATAAAGGTGTTTTCTTGGTTATATATGCTTGGTACGAGACGTTGTCGTCTTAGGGATATTATTGTGTGATGAATAATCGGTTTTATTATATTGTTTACTATTGGTGGTGTGACAGGTATAATTCTTTCTGCTTCCGTTTTAGATACGGTTCTCCACGATACGTGGTTTGTTGTTGCTCATTTTCATTATGTGTTATCATTGGGTTCTTATAGTGCTGTTGTTATTTCGTTGATTTGGTGGTGACCTTTGATTACAGGTTATTCGTTGAATCTTTCGTTATTACAGGGTCACTGATTTTGTTCGATGCTAGGGTTTAATTTTTGTTTTTTTCCTATGCATTACTTGGGGTTATGTGGTCTCCCCCGCCGTGTTTGTTG
>L_SC_2.ab1
TTGGTTATCATGGTTTGGTTTTTGCTATGTTTGCTATAGTGTGTCTTGGCAGTGTGGTTTGAGGGCATCATATGTTTATGGTGGGTTTCGATGTTCAAACCGCTGTGTTTTTTAGTTCTGTAACTATGATTATAGGCGTACCGACTGGTATAAAGGTGTTTTCTTGGTTATATATGCTTGGCACGAGACGTTGTCGTCTTAGAGATATTATTGTGTGATGAATAATCGGTTTTATTATATTGTTTACTATTGGTGGTGTGACAGGTATAATTCTTTCTGCTTCCGTTTTAGATATGGTTCTCCACGATACGTGGTTTGTTGTTGCTCATTTTCATTATGTGTTATCATTGGGTTCTTATAGTGCTGTTGTTATTTCGTTGATTTGGTGGTGACCTTTGATCACAGGTTATTCGTTGAATCTTTCGTTATTACAGGGTCACTGATTTTGTTCGATGCTAGGGTTTAATTTTTGTTTTTTTCCTATGCATTACTTGGGGTTATGTGGTCTCCCCCGCCGTGTTTGCTG
>L_SF_1.ab1
TTGGTTATCATGGTTTGGTTTTTGCTATGTTTGCTATAGTGTGTCTTGGCAGTGTGGTTTGAGGGCATCATATGTTTATGGTGGGTTTCGATGTTCAAACCGCTGTGTTTTTTAGTTCTGTAACTATGATTATAGGCGTACCGACTGGTATAAAGGTGTTTTCTTGGTTATATATGCTTGGCACGAGACGTTGTCGTCTTAGAGATATTATTGTGTGATGAATAATCGGTTTTATTATATTGTTTACTATTGGTGGTGTGACAGGTATAATTCTTTCTGCTTCCGTTTTAGATATGGTTCTCCACGATACGTGGTTTGTTGTTGCTCATTTTCATTATGTGTTATCATTGGGTTCTTATAGTGCTGTTGTTATTTCGTTGATTTGGTGGTGACCTTTGATCACAGGTTATTCGTTGAATCTTTCGTTATTACAGGGTCACTGATTTTGTTCGATGCTAGGGTTTAATTTTTGTTTTTTTCCTATGCATTACTTGGGGTTATGTGGTCTCCCCCGCCGTGTTTGCTG
>L_D15_1.ab1
TTGGTTATCATGGTTTGGTTTTCGCTATGTTTGCTATAGTGTGTCTTGGCAGTGTGGTTTGAGGGCATCATATGTTTATGGTGGGTTTCGATGTTCAAACCGCTGTGTTTTTTAGTTCTGTAACTATGATTATAGGTGTGCCGACTGGTATAAAGGTGTTTTCTTGGTTATATATGCTTGGTACGAGACGTTGTCGTCTTAGGGATATTATTGTGTGATGAATAATCGGTTTTATTATATTGTTTACTATTGGTGGTGTGACAGGTATAATTCTTTCTGCTTCCGTTTTAGATATGGTTCTCCACGATACGTGGTTTGTTGTTGCTCATTTTCATTATGTGTTATCATTGGGTTCTTATAGTGCTGTTGTTATTTCGTTGATTTGGTGGTGACCTTTGATTACAGGTTATTCGTTGAATTTTTCGTTATTACAGGGTCACTGATTTTGTTCGATGCTAGGGTTTAATTTTTGTTTTTTTCCTATGCATTACTTGGGGTTATGTGGTCTCCCCCGCCGTGTTTGTTG
>L_D15_2.ab1
TTGGTTATCATGGTTTGGTTTTCGCTATGTTTGCTATAGTGTGTCTTGGCAGTGTGGTTTGAGGGCATCATATGTTTATGGTGGGTTTCGATGTTCAAACCGCTGTGTTTTTTAGTTCTGTAACTATGATTATAGGTGTGCCGACTGGTATAAAGGTGTTTTCTTGGTTATATATGCTTGGTACGAGACGTTGTCGTCTTAGGGATATTATTGTGTGATGAATAATCGGTTTTATTATATTGTTTACTATTGGTGGTGTGACAGGTATAATTCTTTCTGCTTCCGTTTTAGATATGGTTCTCCACGATACGTGGTTTGTTGTTGCTCATTTTCATTATGTGTTATCATTGGGTTCTTATAGTGCTGTTGTTATTTCGTTGATTTGGTGGTGACCTTTGATTACAGGTTATTCGTTGAATTTTTCGTTATTACAGGGTCACTGATTTTGTTCGATGCTAGGGTTTAATTTTTGTTTTTTTCCTATGCATTACTTGGGGTTATGTGGTCTCCCCCGCCGTGTTTGCTG
>L_D15_5.ab1
TTGGTTATCATGGTTTGGTTTTCGCTATGTTTGCTATAGTGTGTCTTGGCAGTGTGGTTTGAGGGCATCATATGTTTATGGTGGGTTTCGATGTTCAAACCGCTGTGTTTTTTAGTTCTGTAACTATGATTATAGGTGTGCCGACTGGTATAAAGGTGTTTTCTTGGTTATATATGCTTGGTACGAGACGTTGTCGTCTTAGGGATATTATTGTGTGATGAATAATCGGTTTTATTATATTGTTTACTATTGGTGGTGTGACAGGTATAATTCTTTCTGCTTCCGTTTTAGATACGGTTCTCCACGATACGTGGTTTGTTGTTGCTCATTTTCATTATGTGTTATCATTGGGTTCTTATAGTGCTGTTGTTATTTCGTTGATTTGGTGGTGACCTTTGATTACAGGTTATTCGTTGAATCTTTCGTTATTACAGGGTCACTGATTTTGTTCGATGCTAGGGTTTAATTTTTGTTTTTTTCCTATGCATTACTTGGGGTTATGTGGTCTCCCCCGCCGTGTTTGCTG
>L_D15_6.ab1
TTGGTTATCATGGTTTGGTTTTCGCTATGTTTGCTATAGTGTGTCTTGGCAGTGTGGTTTGAGGGCATCATATGTTTATGGTGGGTTTCGATGTTCAAACCGCTGTGTTTTTTAGTTCTGTAACTATGATTATAGGTGTGCCGACTGGTATAAAGGTGTTTTCTTGGTTATATATGCTTGGTACGAGACGTTGTCGTCTTAGGGATATTATTGTGTGATGAATAATCGGTTTTATTATATTGTTTACTATTGGTGGTGTGACAGGTATAATTCTTTCTGCTTCCGTTTTAGATATGGTTCTCCACGATACGTGGTTTGTTGTTGCTCATTTTCATTATGTGTTATCATTGGGTTCTTATAGTGCTGTTGTTATTTCGTTGATTTGGTGGTGACCTTTGATTACAGGTTATTCGTTGAATTTTTCGTTATTACAGGGTCACTGATTTTGTTCGATGCTAGGGTTTAATTTTTGTTTTTTTCCTATGCATTACTTGGGGTTATGTGGTCTCCCCCGCCGTGTTTGTTG
>L_D64_1.ab1
TTGGTTATCATGGTTTGGTTTTTGCTATGTTTGCTATAGTGTGTCTTGGCAGTGTGGTTTGAGGGCATCATATGTTTATGGTGGGTTTCGATGTTCAAACCGCTGTGTTTTTTAGTTCTGTAACTATGATTATAGGCGTACCGACTGGTATAAAGGTGTTTTCTTGGTTATATATGCTTGGCACGAGACGTTGTCGTCTTAGAGATATTATTGTGTGATGAATAATCGGTTTTATTATATTGTTTACTATTGGTGGTGTGACAGGTATAATTCTTTCTGCTTCCGTTTTAGATATGGTTCTCCACGATACGTGGTTTGTTGTTGCTCATTTTCATTATGTGTTATCATTGGGTTCTTATAGTGCTGTTGTTATTTCGTTGATTTGGTGGTGACCTTTGATCACAGGTTATTCGTTGAATCTTTCGTTATTACAGGGTCACTGATTTTGTTCGATGCTAGGGTTTAATTTTTGTTTTTTTCCTATGCATTACTTGGGGTTATGTGGTCTCCCCCGCCGTGTTTGCTG
>L_D68_2.ab1
TTGGTTATCATGGTTTGGTTTTCGCTATGTTTGCTATAGTGTGTCTTGGCAGTGTGGTTTGAGGGCATCATATGTTTATGGTGGGTTTCGATGTTCAAACCGCTGTGTTTTTTAGTTCTGTAACTATGATTATAGGTGTGCCGACTGGTATAAAGGTGTTTTCTTGGTTATATATGCTTGGTACGAGACGTTGTCGTCTTAGGGATATTATTGTGTGATGAATAATCGGTTTTATTATATTGTTTACTATTGGTGGTGTGACAGGTATAATTCTTTCTGCTTCCGTTTTAGATATGGTTCTCCACGATACGTGGTTTGTTGTTGCTCATTTTCATTATGTGTTATCATTGGGTTCTTATAGTGCTGTTGTTATTTCGTTGATTTGGTGGTGACCTTTGATTACAGGTTATTCGTTGAATTTTTCGTTATTACAGGGTCACTGATTTTGTTCGATGCTAGGGTTTAATTTTTGTTTTTTTCCTATGCATTACTTGGGGTTATGTGGTCTCCCCCGCCGTGTTTGTTG
>L_D69_2.ab1
TTGGTTATCATGGTTTGGTTTTCGCTATGTTTGCTATAGTGTGTCTTGGCAGTGTGGTTTGAGGGCATCATATGTTTATGGTGGGTTTCGATGTTCAAACCGCTGTGTTTTTTAGTTCTGTAACTATGATTATAGGTGTGCCGACTGGTATAAAGGTGTTTTCTTGGTTATATATGCTTGGTACGAGACGTTGTCGTCTTAGGGATATTATTGTGTGATGAATAATCGGTTTTATTATATTGTTTACTATTGGTGGTGTGACAGGTATAATTCTTTCTGCTTCCGTTTTAGATATGGTTCTCCACGATACGTGGTTTGTTGTTGCTCATTTTCATTATGTGTTATCATTGGGTTCTTATAGTGCTGTTGTTATTTCGTTGATTTGGTGGTGACCTTTGATTACAGGTTATTCGTTGAATTTTTCGTTATTACAGGGTCACTGATTTTGTTCGATGCTAGGGTTTAATTTTTGTTTTTTTCCTATGCATTACTTGGGGTTATGTGGTCTCCCCCGCCGTGTTTGCTG
>L_D105_15.ab1
TTGGTTATCATGGTTTGGTTTTCGCTATGTTTGCTATAGTGTGTCTTGGCAGTGTGGTTTGAGGGCATCATATGTTTATGGTGGGTTTCGATGTTCAAACCGCTGTGTTTTTTAGTTCTGTAACTATGATTATAGGTGTGCCGACTGGTATAAAGGTGTTTTCTTGGTTATATATGCTTGGTACGAGACGTTGTCGTCTTAGGGATATTATTGTGTGATGAATAATCGGTTTTATTATATTGTTTACTATTGGTGGTGTGACAGGTATAATTCTTTCTGCTTCCGTTTTAGATATGGTTCTCCACGATACGTGGTTTGTTGTTGCTCATTTTCATTATGTGTTATCATTGGGTTCTTATAGTGCTGTTGTTATTTCGTTGATTTGGTGGTGACCTTTGATTACAGGTTATTCGTTGAATTTTTCGTTATTACAGGGTCACTGATTTTGTTCGATGCTAGGGTTTAATTTTTGTTTTTTTCCTATGCATTACTTGGGGTTATGTGGTCTCCCCCGCCGTGTTTGTTG
>L_D141_1.ab1
TTGGTTATCATGGTTTGGTTTTCGCTATGTTTGCTATAGTGTGTCTTGGCAGTGTGGTTTGAGGGCATCATATGTTTATGGTGGGTTTCGATGTTCAAACCGCTGTGTTTTTTAGTTCTGTAACTATGATTATAGGTGTGCCGACTGGTATAAAGGTGTTTTCTTGGTTATATATGCTTGGTACGAGACGTTGTCGTCTTAGGGATATTATTGTGTGATGAATAATCGGTTTTATTATATTGTTTACTATTGGTGGTGTGACAGGTATAATTCTTTCTGCTTCCGTTTTAGATATGGTTCTCCACGATACGTGGTTTGTTGTTGCTCATTTTCATTATGTGTTATCATTGGGTTCTTATAGTGCTGTTGTTATTTCGTTGATTTGGTGGTGACCTTTGATTACAGGTTATTCGTTGAATTTTTCGTTATTACAGGGTCACTGATTTTGTTCGATGCTAGGGTTTAATTTTTGTTTTTTTCCTATGCATTACTTGGGGTTATGTGGTCTCCCCCGCCGTGTTTGTTG
>L_D152_1.ab1
TTGGTTATCATGGTTTGGTTTTTGCTATGTTTGCTATAGTGTGTCTTGGCAGTGTGGTTTGAGGGCATCATATGTTTATGGTGGGTTTCGATGTTCAAACCGCTGTGTTTTTTAGTTCTGTAACTATGATTATAGGCGTACCGACTGGTATAAAGGTGTTTTCTTGGTTATATATGCTTGGCACGAGACGTTGTCGTCTTAGAGATATTATTGTGTGATGAATAATCGGTTTTATTATATTGTTTACTATTGGTGGTGTGACAGGTATAATTCTTTCTGCTTCCGTTTTAGATATGGTTCTCCACGATACGTGGTTTGTTGTTGCTCATTTTCATTATGTGTTATCATTGGGTTCTTATAGTGCTGTTGTTATTTCGTTGATTTGGTGGTGACCTTTGATCACAGGTTATTCGTTGAATCTTTCGTTATTACAGGGTCACTGATTTTGTTCGATGCTAGGGTTTAATTTTTGTTTTTTTCCTATGCATTACTTGGGGTTATGTGGTCTCCCCCGCCGTGTTTGCTG
>L_D193_4.ab1
TTGGTTATCATGGTTTGGTTTTCGCTATGTTTGCTATAGTGTGTCTTGGCAGTGTGGTTTGAGGGCATCATATGTTTATGGTGGGTTTCGATGTTCAAACCGCTGTGTTTTTTAGTTCTGTAACTATGATTATAGGTGTGCCGACTGGTATAAAGGTGTTTTCTTGGTTATATATGCTTGGTACGAGACGTTGTCGTCTTAGGGATATTATTGTGTGATGAATAATCGGTTTTATTATATTGTTTACTATTGGTGGTGTGACAGGTATAATTCTTTCTGCTTCCGTTTTAGATACGGTTCTCCACGATACGTGGTTTGTTGTTGCTCATTTTCATTATGTGTTATCATTGGGTTCTTATAGTGCTGTTGTTATTTCGTTGATTTGGTGGTGACCTTTGATTACAGGTTATTCGTTGAATCTTTCGTTATTACAGGGTCACTGATTTTGTTCGATGCTAGGGTTTAATTTTTGTTTTTTTCCTATGCATTACTTGGGGTTATGTGGTCTCCCCCGCCGTGTTTGCTG
>L_D198_1.ab1
TTGGTTATCATGGTTTGGTTTTCGCTATGTTTGCTATAGTGTGTCTTGGCAGTGTGGTTTGAGGGCATCATATGTTTATGGTGGGTTTCGATGTTCAAACCGCTGTGTTTTTTAGTTCTGTAACTATGATTATAGGTGTGCCGACTGGTATAAAGGTGTTTTCTTGGTTATATATGCTTGGTACGAGACGTTGTCGTCTTAGGGATATTATTGTGTGATGAATAATCGGTTTTATTATATTGTTTACTATTGGTGGTGTGACAGGTATAATTCTTTCTGCTTCCGTTTTAGATATGGTTCTCCACGATACGTGGTTTGTTGTTGCTCATTTTCATTATGTGTTATCATTGGGTTCTTATAGTGCTGTTGTTATTTCGTTGATTTGGTGGTGACCTTTGATCACAGGTTATTCGTTGAATTTTTCGTTATTACAGGGTCACTGATTTTGTTCGATGCTAGGGTTTAATTTTTGTTTTTTTCCTATGCATTACTTGGGGTTATGTGGTCTCCCCCGCCGTGTTTGCTG
>L_D203_1.ab1
TTGGTTATCATGGTTTGGTTTTTGCTATGTTTGCTATAGTGTGTCTTGGCAGTGTGGTTTGAGGGCATCATATGTTTATGGTGGGTTTCGATGTTCAAACCGCTGTGTTTTTTAGTTCTGTAACTATGATTATAGGCGTACCGACTGGTATAAAGGTGTTTTCTTGGTTATATATGCTTGGCACGAGACGTTGTCGTCTTAGAGATATTATTGTGTGATGAATAATCGGTTTTATTATATTGTTTACTATTGGTGGTGTGACAGGTATAATTCTTTCTGCTTCCGTTTTAGATATGGTTCTCCACGATACGTGGTTTGTTGTTGCTCATTTTCATTATGAGTTATCATTGGGTTCTTATAGTGCTGTTGTTATTTCGTTGATTTGGTGGTGACCTTTGATCACAGGTTATTCGTTGAATCTTTCGTTATTACAGGGTCACTGATTTTGTTCGATGCTAGGGTTTAATTTTTGTTTTTTTCCTATGCATTACTTGGGGTTATGTGGTCTCCCCCGCCGTGTTTGCTG
>L_D203_2.ab1
TTGGTTATCATGGTTTGGTTTTCGCTATGTTTGCTATAGTGTGTCTTGGCAGTGTGGTTTGAGGGCATCATATGTTTATGGTGGGTTTCGATGTTCAAACCGCTGTGTTTTTTAGTTCTGTAACTATGATTATAGGTGTGCCGACTGGTATAAAGGTGTTTTCTTGGTTATATATGCTTGGTACGAGACGTTGTCGTCTTAGGGATATTATTGTGTGATGAATAATCGGTTTTATTATATTGTTTACTATTGGTGGTGTGACAGGTATAATTCTTTCTGCTTCCGTTTTAGATATGGTTCTCCACGATACGTGGTTTGTTGTTGCTCATTTTCATTATGTGTTATCATTGGGTTCTTATAGTGCTGTTGTTATTTCGTTGATTTGGTGGTGACCTTTGATTACAGGTTATTCGTTGAATTTTTCGTTATTACAGGGTCACTGATTTTGTTCGATGCTAGGGTTTAATTTTTGTTTTTTTCCTATGCATTACTTGGGGTTATGTGGTCTCCCCCGCCGTGTTTGCTG
>L_D203_3.ab1
TTGGTTATCATGGTTTGGTTTTTGCTATGTTTGCTATAGTGTGTCTTGGCAGTGTGGTTTGAGGGCATCATATGTTTATGGTGGGTTTCGATGTTCAAACCGCTGTGTTTTTTAGTTCTGTAACTATGATTATAGGCGTACCGACTGGTATAAAGGTGTTTTCTTGGTTATATATGCTTGGCACGAGACGTTGTCGTCTTAGAGATATTATTGTGTGATGAATAATCGGTTTTATTATATTGTTTACTATTGGTGGTGTGACAGGTATAATTCTTTCTGCTTCCGTTTTAGATATGGTTCTCCACGATACGTGGTTTGTTGTTGCTCATTTTCATTATGTGTTATCATTGGGTTCTTATAGTGCTGTTGTTATTTCGTTGATTTGGTGGTGACCTTTGATCACAGGTTATTCGTTGAATCTTTCGTTATTACAGGGTCACTGATTTTGTTCGATGCTAGGGTTTAATTTTTGTTTTTTTCCTATGCATTACTTGGGGTTATGTGGTCTCCCCCGCCGTGTTTGCTG
>L_D205_1.ab1
TTGGTTATCATGGTTTGGTTTTCGCTATGTTTGCTATAGTGTGTCTTGGCAGTGTGGTTTGAGGGCATCATATGTTTATGGTGGGTTTCGATGTTCAAACCGCTGTGTTTTTTAGTTCTGTAACTATGATTATAGGTGTGCCGACTGGTATAAAGGTGTTTTCTTGGTTATATATGCTTGGTACGAGACGTTGTCGTCTTAGGGATATTATTGTGTGATGAATAATCGGTTTTATTATATTGTTTACTATTGGTGGTGTGACAGGTATAATTCTTTCTGCTTCCGTTTTAGATATGGTTCTCCACGATACGTGGTTTGTTGTTGCTCATTTTCATTATGTGTTATCATTGGGTTCTTATAGTGCTGTTGTTATTTCGTTGATTTGGTGGTGACCTTTGATTACAGGTTATTCGTTGAATCTTTCGTTATTACAGGGTCACTGATTTTGTTCGATGCTAGGGTTTAATTTTTGTTTTTTTCCTATGCATTACTTGGGGTTATGTGGTCTCCCCCGCCGTGTTTGTTG
>L_D205_2.ab1
TTGGTTATCATGGTTTGGTTTTTGCTATGTTTGCTATAGTGTGTCTTGGCAGTGTGGTTTGAGGGCATCATATGTTTATGGTGGGTTTCGATGTTCAAACCGCTGTGTTTTTTAGTTCTGTAACTATGATTATAGGCGTACCGACTGGTATAAAGGTGTTTTCTTGGTTATATATGCTTGGCACGAGACGTTGTCGTCTTAGAGATATTATTGTGTGATGAATAATCGGTTTTATTATATTGTTTACTATTGGTGGTGTGACAGGTATAATTCTTTCTGCTTCCGTTTTAGATATGGTTCTCCACGATACGTGGTTTGTTGTTGCTCATTTTCATTATGTGTTATCATTGGGTTCTTATAGTGCTGTTGTTATTTCGTTGATTTGGTGGTGACCTTTGATCACAGGTTATTCGTTGAATCTTTCGTTATTACAGGGTCACTGATTTTGTTCGATGCTAGGGTTTAATTTTTGTTTTTTTCCTATGCATTACTTGGGGTTATGTGGTCTCCCCCGCCGTGTTTGCTG
>L_D205_3.ab1
TTGGTTATCATGGTTTGGTTTTTGCTATGTTTGCTATAGTGTGTCTTGGCAGTGTGGTTTGAGGGCATCATATGTTTATGGTGGGTTTCGATGTTCAAACCGCTGTGTTTTTTAGTTCTGTAACTATGATTATAGGCGTACCGACTGGTATAAAGGTGTTTTCTTGGTTATATATGCTTGGCACGAGACGTTGTCGTCTTAGAGATATTATTGTGTGATGAATAATCGGTTTTATTATATTGTTTACTATTGGTGGTGTGACAGGTATAATTCTTTCTGCTTCCGTTTTAGATATGGTTCTCCACGATACGTGGTTTGTTGTTGCTCATTTTCATTATGTGTTATCATTGGGTTCTTATAGTGCTGTTGTTATTTCGTTGATTTGGTGGTGACCTTTGATCACAGGTTATTCGTTGAATCTTTCGTTATTACAGGGTCACTGATTTTGTTCGATGCTAGGGTTTAATTTTTGTTTTTTTCCTATGCATTACTTGGGGTTATGTGGTCTCCCCCGCCGTGTTTGCTG
>L_D209_1.ab1
TTGGTTATCATGGTTTGGTTTTTGCTATGTTTGCTATAGTGTGTCTTGGCAGTGTGGTTTGAGGGCATCATATGTTTATGGTGGGTTTCGATGTTCAAACCGCTGTGTTTTTTAGTTCTGTAACTATGATTATAGGCGTACCGACTGGTATAAAGGTGTTTTCTTGGTTATATATGCTTGGCACGAGACGTTGTCGTCTTAGAGATATTATTGTGTGATGAATAATCGGTTTTATTATATTGTTTACTATTGGTGGTGTGACAGGTATAATTCTTTCTGCTTCCGTTTTAGATATGGTTCTCCACGATACGTGGTTTGTTGTTGCTCATTTTCATTATGTGTTATCATTGGGTTCTTATAGTGCTGTTGTTATTTCGTTGATTTGGTGGTGACCTTTGATCACAGGTTATTCGTTGAATCTTTCGTTATTACAGGGTCACTGATTTTGTTCGATGCTAGGGTTTAATTTTTGTTTTTTTCCTATGCATTACTTGGGGTTATGTGGTCTCCCCCGCCGTGTTTGCTG
>DOM_HOA_1.ab1
TTGGTTATCATGGTTTGGTTTTTGCTATGTTTGCTATAGTGTGTCTTGGCAGTGTGGTTTGAGGGCATCATATGTTTATGGTGGGTTTCGATGTTCAAACCGCTGTGTTTTTTAGTTCTGTAACTATGATTATAGGCGTACCGACTGGTATAAAGGTGTTTTCTTGGTTATATATGCTTGGCACGAGACGTTGTCGTCTTAGAGATATTATTGTGTGATGAATAATCGGTTTTATTATATTGTTTACTATTGGTGGTGTGACAGGTATAATTCTTTCTGCTTCCGTTTTAGATATGGTTCTCCACGATACGTGGTTTGTTGTTGCTCATTTTCATTATGTGTTATCATTGGGTTCTTATAGTGCTGTTGTTATTTCGTTGATTTGGTGGTGACCTTTGATCACAGGTTATTCGTTGAATCTTTCGTTATTACAGGGTCACTGATTTTGTTCGATGCTAGGGTTTAATTTTTGTTTTTTTCCTATGCATTACTTGGGGTTATGTGGTCTCCCCCGCCGTGTTTGCTG
>DOM_HOA_2.ab1
TTGGTTATCATGGTTTGGTTTTTGCTATGTTTGCTATAGTGTGTCTTGGCAGTGTGGTTTGAGGGCATCATATGTTTATGGTGGGTTTCGATGTTCAAACCGCTGTGTTTTTTAGTTCTGTAACTATGATTATAGGCGTACCGACTGGTATAAAGGTGTTTTCTTGGTTATATATGCTTGGCACGAGACGTTGTCGTCTTAGAGATATTATTGTGTGATGAATAATCGGTTTTATTATATTGTTTACTATTGGTGGTGTGACAGGTATAATTCTTTCTGCTTCCGTTTTAGATATGGTTCTCCACGATACGTGGTTTGTTGTTGCTCATTTTCATTATGTGTTATCATTGGGTTCTTATAGTGCTGTTGTTATTTCGTTGATTTGGTGGTGACCTTTGATCACAGGTTATTCGTTGAATCTTTCGTTATTACAGGGTCACTGATTTTGTTCGATGCTAGGGTTTAATTTTTGTTTTTTTCCTATGCATTACTTGGGGTTATGTGGTCTCCCCCGCCGTGTTTGCTG
>DOM_HOA_3.ab1
TTGGTTATCATGGTTTGGTTTTTGCTATGTTTGCTATAGTGTGTCTTGGCAGTGTGGTTTGAGGGCATCATATGTTTATGGTGGGTTTCGATGTTCAAACCGCTGTGTTTTTTAGTTCTGTAACTATGATTATAGGCGTACCGACTGGTATAAAGGTGTTTTCTTGGTTATATATGCTTGGCACGAGACGTTGTCGTCTTAGAGATATTATTGTGTGATGAATAATCGGTTTTATTATATTGTTTACTATTGGTGGTGTGACAGGTATAATTCTTTCTGCTTCCGTTTTAGATATGGTTCTCCACGATACGTGGTTTGTTGTTGCTCATTTTCATTATGTGTTATCATTGGGTTCTTATAGTGCTGTTGTTATTTCGTTGATTTGGTGGTGACCTTTGATCACAGGTTATTCGTTGAATCTTTCGTTATTACAGGGTCACTGATTTTGTTCGATGCTAGGGTTTAATTTTTGTTTTTTTCCTATGCATTACTTGGGGTTATGTGGTCTCCCCCGCCGTGTTTGCTG
>DOM_HOA_4.ab1
TTGGTTATCATGGTTTGGTTTTTGCTATGTTTGCTATAGTGTGTCTTGGCAGTGTGGTTTGAGGGCATCATATGTTTATGGTGGGTTTCGATGTTCAAACCGCTGTGTTTTTTAGTTCTGTAACTATGATTATAGGCGTACCGACTGGTATAAAGGTGTTTTCTTGGTTATATATGCTTGGCACGAGACGTTGTCGTCTTAGAGATATTATTGTGTGATGAATAATCGGTTTTATTATATTGTTTACTATTGGTGGTGTGACAGGTATAATTCTTTCTGCTTCCGTTTTAGATATGGTTCTCCACGATACGTGGTTTGTTGTTGCTCATTTTCATTATGTGTTATCATTGGGTTCTTATAGTGCTGTTGTTATTTCGTTGATTTGGTGGTGACCTTTGATCACAGGTTATTCGTTGAATCTTTCGTTATTACAGGGTCACTGATTTTGTTCGATGCTAGGGTTTAATTTTTGTTTTTTTCCTATGCATTACTTGGGGTTATGTGGTCTCCCCCGCCGTGTTTGCTG
>DOM_HOA_5.ab1
TTGGTTATCATGGTTTGGTTTTTGCTATGTTTGCTATAGTGTGTCTTGGCAGTGTGGTTTGAGGGCATCATATGTTTATGGTGGGTTTCGATGTTCAAACCGCTGTGTTTTTTAGTTCTGTAACTATGATTATAGGCGTACCGACTGGTATAAAGGTGTTTTCTTGGTTATATATGCTTGGCACGAGACGTTGTCGTCTTAGAGATATTATTGTGTGATGAATAATCGGTTTTATTATATTGTTTACTATTGGTGGTGTGACAGGTATAATTCTTTCTGCTTCCGTTTTAGATATGGTTCTCCACGATACGTGGTTTGTTGTTGCTCATTTTCATTATGTGTTATCATTGGGTTCTTATAGTGCTGTTGTTATTTCGTTGATTTGGTGGTGACCTTTGATCACAGGTTATTCGTTGAATCTTTCGTTATTACAGGGTCACTGATTTTGTTCGATGCTAGGGTTTAATTTTTGTTTTTTTCCTATGCATTACTTGGGGTTATGTGGTCTCCCCCGCCGTGTTTGCTG
>DOM_HOA_6.ab1
TTGGTTATCATGGTTTGGTTTTTGCTATGTTTGCTATAGTGTGTCTTGGCAGTGTGGTTTGAGGGCATCATATGTTTATGGTGGGTTTCGATGTTCAAACCGCTGTGTTTTTTAGTTCTGTAACTATGATTATAGGCGTACCGACTGGTATAAAGGTGTTTTCTTGGTTATATATGCTTGGCACGAGACGTTGTCGTCTTAGAGATATTATTGTGTGATGAATAATCGGTTTTATTATATTGTTTACTATTGGTGGTGTGACAGGTATAATTCTTTCTGCTTCCGTTTTAGATATGGTTCTCCACGATACGTGGTTTGTTGTTGCTCATTTTCATTATGTGTTATCATTGGGTTCTTATAGTGCTGTTGTTATTTCGTTGATTTGGTGGTGACCTTTGATCACAGGTTATTCGTTGAATCTTTCGTTATTACAGGGTCACTGATTTTGTTCGATGCTAGGGTTTAATTTTTGTTTTTTTCCTATGCATTACTTGGGGTTATGTGGTCTCCCCCGCCGTGTTTGCTG
>DOM_HOA_7.ab1
TTGGTTATCATGGTTTGGTTTTTGCTATGTTTGCTATAGTGTGTCTTGGCAGTGTGGTTTGAGGGCATCATATGTTTATGGTGGGTTTCGATGTTCAAACCGCTGTGTTTTTTAGTTCTGTAACTATGATTATAGGCGTACCGACTGGTATAAAGGTGTTTTCTTGGTTATATATGCTTGGCACGAGACGTTGTCGTCTTAGAGATATTATTGTGTGATGAATAATCGGTTTTATTATATTGTTTACTATTGGTGGTGTGACAGGTATAATTCTTTCTGCTTCCGTTTTAGATATGGTTCTCCACGATACGTGGTTTGTTGTTGCTCATTTTCATTATGTGTTATCATTGGGTTCTTATAGTGCTGTTGTTATTTCGTTGATTTGGTGGTGACCTTTGATCACAGGTTATTCGTTGAATCTTTCGTTATTACAGGGTCACTGATTTTGTTCGATGCTAGGGTTTAATTTTTGTTTTTTTCCTATGCATTACTTGGGGTTATGTGGTCTCCCCCGCCGTGTTTGCTG
>E48_HOA_1.ab1
TTGGTTATCATGGTTTGGTTTTTGCTATGTTTGCTATAGTGTGTCTTGGCAGTGTGGTTTGAGGGCATCATATGTTTATGGTGGGTTTCGATGTTCAAACCGCTGTGTTTTTTAGTTCTGTAACTATGATTATAGGCGTACCGACTGGTATAAAGGTGTTTTCTTGGTTATATATGCTTGGCACGAGACGTTGTCGTCTTAGAGATATTATTGTGTGATGAATAATCGGTTTTATTATATTGTTTACTATTGGTGGTGTGACAGGTATAATTCTTTCTGCTTCCGTTTTAGATATGGTTCTCCACGATACGTGGTTTGTTGTTGCTCATTTTCATTATGTGTTATCATTGGGTTCTTATAGTGCTGTTGTTATTTCGTTGATTTGGTGGTGACCTTTGATCACAGGTTATTCGTTGAATCTTTCGTTATTACAGGGTCACTGATTTTGTTCGATGCTAGGGTTTAATTTTTGTTTTTTTCCTATGCATTACTTGGGGTTATGTGGTCTCCCCCGCCGTGTTTGCTG
>E48_HOA_2F.ab1
TTGGTTATCATGGTTTGGTTTTCGCTATGTTTGCTATAGTGTGTCTTGGCAGTGTGGTTTGAGGGCATCATATGTTTATGGTGGGTTTCGATGTTCAAACCGCTGTGTTTTTTAGTTCTGTAACTATGATTATAGGTGTGCCGACTGGTATAAAGGTGTTTTCTTGGTTATATATGCTTGGTACGAGACGTTGTCGTCTTAGGGATATTATTGTGTGATGAATAATCGGTTTTATTATATTGTTTACTATTGGTGGTGTGACAGGTATAATTCTTTCTGCTTCCGTTTTAGATATGGTTCTCCACGATACGTGGTTTGTTGTTGCTCATTTTCATTATGTGTTATCATTGGGTTCTTATAGTGCTGTTGTTATTTCGTTGATTTGGTGGTGACCTTTGATTACAGGTTATTCGTTGAATCTTTCGTTATTACAGGGTCACTGATTTTGTTCGATGCTAGGGTTTAATTTTTGTTTTTTTCCTATGCATTACTTAGGGTTATGTGGTCTCCCCCGCCGTGTTTGTTG
>E48_HOA_3.ab1
TTGGTTATCATGGTTTGGTTTTCGCTATGTTTGCTATAGTGTGTCTTGGCAGTGTGGTTTGAGGGCATCATATGTTTATGGTGGGTTTCGATGTTCAAACCGCTGTGTTTTTTAGTTCTGTAACTATGATTATAGGTGTGCCGACTGGTATAAAGGTGTTTTCTTGGTTATATATGCTTGGTACGAGACGTTGTCGTCTTAGGGATATTATTGTGTGATGAATAATCGGTTTTATTATATTGTTTACTATTGGTGGTGTGACAGGTATAATTCTTTCTGCTTCCGTTTTAGATATGGTTCTCCACGATACGTGGTTTGTTGTTGCTCATTTTCATTATGTGTTATCATTGGGTTCTTATAGTGCTGTTGTTATTTCGTTGATTTGGTGGTGACCTTTGATTACAGGTTATTCGTTGAATTTTTCGTTATTACAGGGTCACTGATTTTGTTCGATGCTAGGGTTTAATTTTTGTTTTTTTCCTATGCATTACTTGGGGTTATGTGGTCTCCCCCGCCGTGTTTGTTG
>E48_HOA_4.ab1
TTGGTTATCATGGTTTGGTTTTCGCTATGTTTGCTATAGTGTGTCTTGGCAGTGTGGTTTGAGGGCATCATATGTTTATGGTGGGTTTCGATGTTCAAACCGCTGTGTTTTTTAGTTCTGTAACTATGATTATAGGTGTGCCGACTGGTATAAAGGTGTTTTCTTGGTTATATATGCTTGGTACGAGACGTTGTCGTCTTAGGGATATTATTGTGTGATGAATAATCGGTTTTATTATATTGTTTACTATTGGTGGTGTGACAGGTATAATTCTTTCTGCTTCCGTTTTAGATATGGTTCTCCACGATACGTGGTTTGTTGTTGCTCATTTTCATTATGTGTTATCATTGGGTTCTTATAGTGCTGTTGTTATTTCGTTGATTTGGTGGTGACCTTTGATTGCAGGTTATTCGTTGAATCTTTCGTTATTACAGGGTCACTGATTTTGTTCGATGCTAGGGTTTAATTTTTGTTTTTTTCCTATGCATTACTTGGGGTTATGTGGTCTCCCCCGCCGTGTTTGTTG
>E49_HOA_1.ab1
TTGGTTATCATGGTTTGGTTTTTGCTATGTTTGCTATAGTGTGTCTTGGCAGTGTGGTTTGAGGGCATCATATGTTTATGGTGGGTTTCGATGTTCAAACCGCTGTGTTTTTTAGTTCTGTAACTATGATTATAGGCGTACCGACTGGTATAAAGGTGTTTTCTTGGTTATATATGCTTGGCACGAGACGTTGTCGTCTTAGAGATATTATTGTGTGATGAATAATCGGTTTTATTATATTGTTTACTATTGGTGGTGTGACAGGTATAATTCTTTCTGCTTCCGTTTTAGATATGGTTCTCCACGATACGTGGTTTGTTGTTGCTCATTTTCATTATGTGTTATCATTGGGTTCTTATAGTGCTGTTGTTATTTCGTTGATTTGGTGGTGACCTTTGATCACAGGTTATTCGTTGAATCTTTCGTTATTACAGGGTCACTGATTTTGTTCGATGCTAGGGTTTAATTTTTGTTTTTTTCCTATGCATTACTTGGGGTTATGTGGTCTCCCCCGCCGTGTTTGCTG
>E49_HOA_2.ab1
TTGGTTATCATGGTTTGGTTTTTGCTATGTTTGCTATAGTGTGTCTTGGCAGTGTGGTTTGAGGGCATCATATGTTTATGGTGGGTTTCGATGTTCAAACCGCTGTGTTTTTTAGTTCTGTAACTATGATTATAGGCGTACCGACTGGTATAAAGGTGTTTTCTTGGTTATATATGCTTGGCACGAGACGTTGTCGTCTTAGAGATATTATTGTGTGATGAATAATCGGTTTTATTATATTGTTTACTATTGGTGGTGTGACAGGTATAATTCTTTCTGCTTCCGTTTTAGATATGGTTCTCCACGATACGTGGTTTGTTGTTGCTCATTTTCATTATGTGTTATCATTGGGTTCTTATAGTGCTGTTGTTATTTCGTTGATTTGGTGGTGACCTTTGATCACAGGTTATTCGTTGAATCTTTCGTTATTACAGGGTCACTGATTTTGTTCGATGCTAGGGTTTAATTTTTGTTTTTTTCCTATGCATTACTTGGGGTTATGTGGTCTCCCCCGCCGTGTTTGCTG
>E49_HOA_3.ab1
TTGGTTATCATGGTTTGGTTTTCGCTATGTTTGCTATAGTGTGTCTTGGCAGTGTGGTTTGAGGGCATCATATGTTTATGGTGGGTTTCGATGTTCAAACCGCTGTGTTTTTTAGTTCTGTAACTATGATTATAGGTGTGCCGACTGGTATAAAGGTGTTTTCTTGGTTATATATGCTTGGTACGAGACGTTGTCGTCTTAGGGATATTATTGTGTGATGAATAATCGGTTTTATTATATTGTTTACTATTGGTGGTGTGACAGGTATAATTCTTTCTGCTTCCGTTTTAGATATGGTTCTCCACGATACGTGGTTTGTTGTTGCTCATTTTCATTATGTGTTATCATTGGGTTCTTATAGTGCTGTTGTTATTTCGTTGATTTGGTGGTGACCTTTGATTACAGGTTATTCGTTGAATTTTTCGTTATTACAGGGTCACTGATTTTGTTCGATGCTAGGGTTTAATTTTTGTTTTTTTCCTATGCATTACTTGGGGTTATGTGGTCTCCCCCGCCGTGTTTGTTG
>E49_HOA_4.ab1
TTGGTTATCATGGTTTGGTTTTTGCTATGTTTGCTATAGTGTGTCTTGGCAGTGTGGTTTGAGGGCATCATATGTTTATGGTGGGTTTCGATGTTCAAACCGCTGTGTTTTTTAGTTCTGTAACTATGATTATAGGCGTACCGACTGGTATAAAGGTGTTTTCTTGGTTATATATGCTTGGCACGAGACGTTGTCGTCTTAGAGATATTATTGTGTGATGAATAATCGGTTTTATTATATTGTTTACTATTGGTGGTGTGACAGGTATAATTCTTTCTGCTTCCGTTTTAGATATGGTTCTCCACGATACGTGGTTTGTTGTTGCTCATTTTCATTATGTGTTATCATTGGGTTCTTATAGTGCTGTTGTTATTTCGTTGATTTGGTGGTGACCTTTGATCACAGGTTATTCGTTGAATCTTTCGTTATTACAGGGTCACTGATTTTGTTCGATGCTAGGGTTTAATTTTTGTTTTTTTCCTATGCATTACTTGGGGTTATGTGGTCTCCCCCGCCGTGTTTGCTG
>E49_HOA_5.ab1
TTGGTTATCATGGTTTGGTTTTCGCTATGTTTGCTATAGTGTGTCTTGGCAGTGTGGTTTGAGGGCATCATATGTTTATGGTGGGTTTCGATGTTCAAACCGCTGTGTTTTTTAGTTCTGTAACTATGATTATAGGTGTGCCGACTGGTATAAAGGTGTTTTCTTGGTTATATATGCTTGGTACGAGACGTTGTCGTCTTAGGGATATTATTGTGTGATGAATAATCGGTTTTATTATATTGTTTACTATTGGTGGTGTGACAGGTATAATTCTTTCTGCTTCCGTTTTAGATATGGTTCTCCACGATACGTGGTTTGTTGTTGCTCATTTTCATTATGTGTTATCATTGGGTTCTTATAGTGCTGTTGTTATTTCGTTGATTTGGTGGTGACCTTTGATTACAGGTTATTCGTTGAATCTTTCGTTATTACAGGGTCACTGATTTTGTTCGATGCTAGGGTTTAATTTTTGTTTTTTTCCTATGCATTACTTAGGGTTATGTGGTCTCCCCCGCCGTGTTTGTTG
>E49_HOA_6.ab1
TTGGTTATCATGGTTTGGTTTTTGCTATGTTTGCTATAGTGTGTCTTGGCAGTGTGGTTTGAGGGCATCATATGTTTATGGTGGGTTTCGATGTTCAAACCGCTGTGTTTTTTAGTTCTGTAACTATGATTATAGGCGTACCGACTGGTATAAAGGTGTTTTCTTGGTTATATATGCTTGGCACGAGACGTTGTCGTCTTAGAGATATTATTGTGTGATGAATAATCGGTTTTATTATATTGTTTACTATTGGTGGTGTGACAGGTATAATTCTTTCTGCTTCCGTTTTAGATATGGTTCTCCACGATACGTGGTTTGTTGTTGCTCATTTTCATTATGTGTTATCATTGGGTTCTTATAGTGCTGTTGTTATTTCGTTGATTTGGTGGTGACCTTTGATCACAGGTTATTCGTTGAATCTTTCGTTATTACAGGGTCACTGATTTTGTTCGATGCTAGGGTTTAATTTTTGTTTTTTTCCTATGCATTACTTGGGGTTATGTGGTCTCCCCCGCCGTGTTTGCTG
>E49_HOA_7.ab1
TTGGTTATCATGGTTTGGTTTTTGCTATGTTTGCTATAGTGTGTCTTGGCAGTGTGGTTTGAGGGCATCATATGTTTATGGTGGGTTTCGATGTTCAAACCGCTGTGTTTTTTAGTTCTGTAACTATGATTATAGGCGTACCGACTGGTATAAAGGTGTTTTCTTGGTTATATATGCTTGGCACGAGACGTTGTCGTCTTAGAGATATTATTGTGTGATGAATAATCGGTTTTATTATATTGTTTACTATTGGTGGTGTGACAGGTATAATTCTTTCTGCTTCCGTTTTAGATATGGTTCTCCACGATACGTGGTTTGTTGTTGCTCATTTTCATTATGTGTTATCATTGGGTTCTTATAGTGCTGTTGTTATTTCGTTGATTTGGTGGTGACCTTTGATCACAGGTTATTCGTTGAATCTTTCGTTATTACAGGGTCACTGATTTTGTTCGATGCTAGGGTTTAATTTTTGTTTTTTTCCTATGCATTACTTGGGGTTATGTGGTCTCCCCCGCCGTGTTTGCTG
>E49_HOA_8.ab1
TTGGTTATCATGGTTTGGTTTTTGCTATGTTTGCTATAGTGTGTCTTGGCAGTGTGGTTTGAGGGCATCATATGTTTATGGTGGGTTTCGATGTTCAAACCGCTGTGTTTTTTAGTTCTGTAACTATGATTATAGGCGTGCCGACTGGTATAAAGGTGTTTTCTTGGTTATATATGCTTGGCACGAGACGTTGTCGTCTTAGAGATATTATTGTGTGATGAATAATCGGTTTTATTATATTGTTTACTATTGGTGGTGTGACAGGTATAATTCTTTCTGCTTCCGTTTTAGATATGGTTCTCCACGATACGTGGTTTGTTGTTGCTCATTTTCATTATGTGTTATCATTGGGTTCTTATAGTGCTGTTGTTATTTCGTTGATTTGGTGGTGACCTTTGATCACAGGTTATTCGTTGAATCTTTCGTTATTACAGGGTCACTGATTTTGTTCGATGCTAGGGTTTAATTTTTGTTTTTTTCCTATGCATTACTTGGGGTTATGTGGTCTCCCCCGCCGTGTTTGCTG
>E49_HOA_9.ab1
TTGGTTATCATGGTTTGGTTTTCGCTATGTTTGCTATAGTGTGTCTTGGCAGTGTGGTTTGAGGGCATCATATGTTTATGGTGGGTTTCGATGTTCAAACCGCTGTGTTTTTTAGTTCTGTAACTATGATTATAGGTGTGCCGACTGGTATAAAGGTGTTTTCTTGGTTATATATGCTTGGTACGAGACGTTGTCGTCTTAGGGATATTATTGTGTGATGAATAATCGGTTTTATTATATTGTTTACTATTGGTGGTGTGACAGGTATAATTCTTTCTGCTTCCGTTTTAGATATGGTTCTCCACGATACGTGGTTTGTTGTTGCTCATTTTCATTATGTGTTATCATTGGGTTCTTATAGTGCTGTTGTTATTTCGTTGATTTGGTGGTGACCTTTGATTACAGGTTATTCGTTGAATTTTTCGTTATTACAGGGTCACTGATTTTGTTCGATGCTAGGGTTTAATTTTTGTTTTTTTCCTATGCATTACTTGGGGTTATGTGGTCTCCCCCGCCGTGTTTGTTG
>E52_HOA_1.ab1
TTGGTTATCATGGTTTGGTTTTTGCTATGTTTGCTATAGTGTGTCTTGGCAGTGTGGTTTGAGGGCATCATATGTTTATGGTGGGTTTCGATGTTCAAACCGCTGTGTTTTTTAGTTCTGTAACTATGATTATAGGCGTACCGACTGGTATAAAGGTGTTTTCTTGGTTATATATGCTTGGCACGAGACGTTGTCGTCTTAGAGATATTATTGTGTGATGAATAATCGGTTTTATTATATTGTTTACTATTGGTGGTGTGACAGGTATAATTCTTTCTGCTTCCGTTTTAGATATGGTTCTCCACGATACGTGGTTTGTTGTTGCTCATTTTCATTATGTGTTATCATTGGGTTCTTATAGTGCTGTTGTTATTTCGTTGATTTGGTGGTGACCTTTGATCACAGGTTATTCGTTGAATCTTTCGTTATTACAGGGTCACTGATTTTGTTCGATGCTAGGGTTTAATTTTTGTTTTTTTCCTATGCATTACTTGGGGTTATGTGGTCTCCCCCGCCGTGTTTGCTG
>E52_HOA_2.ab1
TTGGTTATCATGGTTTGGTTTTCGCTATGTTTGCTATAGTGTGTCTTGGCAGTGTGGTTTGAGGGCATCATATGTTTATGGTGGGTTTCGATGTTCAAACCGCTGTGTTTTTTAGTTCTGTAACTATGATTATAGGTGTGCCGACTGGTATAAAGGTGTTTTCTTGGTTATATATGCTTGGTACGAGACGTTGTCGTCTTAGGGATATTATTGTGTGATGAATAATCGGTTTTATTATATTGTTTACTATTGGTGGTGTGACAGGTATAATTCTTTCTGCTTCCGTTTTAGATATGGTTCTCCACGATACGTGGTTTGTTGTTGCTCATTTTCATTATGTGTTATCATTGGGTTCTTATAGTGCTGTTGTTATTTCGTTGATTTGGTGGTGACCTTTGATTACAGGTTATTCGTTGAATCTTTCGTTATTACAGGGTCACTGATTTTGTTCGATGCTAGGGTTTAATTTTTGTTTTTTTCCTATGCATTACTTAGGGTTATGTGGTCTCCCCCGCCGTGTTTGTTG
>E52_HOA_3.ab1_1
TTGGTTATCATGGTTTGGTTTTTGCTATGTTTGCTATAGTGTGTCTTGGCAGTGTGGTTTGAGGGCATCATATGTTTATGGTGGGTTTCGATGTTCAAACCGCTGTGTTTTTTAGTTCTGTAACTATGATTATAGGCGTACCGACTGGTATAAAGGTGTTTTCTTGGTTATATATGCTTGGCACGAGACGTTGTCGTCTTAGAGATATTATTGTGTGATGAATAATCGGTTTTATTATATTGTTTACTATTGGTGGTGTGACAGGTATAATTCTTTCTGCTTCCGTTTTAGATATGGTTCTCCACGATACGTGGTTTGTTGTTGCTCATTTTCATTATGTGTTATCATTGGGTTCTTATAGTGCTGTTGTTATTTCGTTGATTTGGTGGTGACCTTTGATCACAGGTTATTCGTTGAATCTTTCGTTATTACAGGGTCACTGATTTTGTTCGATGCTAGGGTTTAATTTTTGTTTTTTTCCTATGCATTACTTGGGGTTATGTGGTCTCCCCCGCCGTGTTTGCTG
>E52_HOA_5.ab1
TTGGTTATCATGGTTTGGTTTTTGCTATGTTTGCTATAGTGTGTCTTGGCAGTGTGGTTTGAGGGCATCATATGTTTATGGTGGGTTTCGATGTTCAAACCGCTGTGTTTTTTAGTTCTGTAACTATGATTATAGGCGTGCCGACTGGTATAAAGGTGTTTTCTTGGTTATATATGCTTGGCACGAGACGTTGTCGTCTTAGAGATATTATTGTGTGATGAATAATCGGTTTTATTATATTGTTTACTATTGGTGGTGTGACAGGTATAATTCTTTCTGCTTCCGTTTTAGATATGGTTCTCCACGATACGTGGTTTGTTGTTGCTCATTTTCATTATGTGTTATCATTGGGTTCTTATAGTGCTGTTGTTATTTCGTTGATTTGGTGGTGACCTTTGATCACAGGTTATTCGTTGAATCTTTCGTTATTACAGGGTCACTGATTTTGTTCGATGCTAGGGTTTAATTTTTGTTTTTTTCCTATGCATTACTTGGGGTTATGTGGTCTCCCCCGCCGTGTTTGCTG
>E52_HOA_6.ab1
TTGGTTATCATGGTTTGGTTTTTGCTATGTTTGCTATAGTGTGTCTTGGCAGTGTGGTTTGAGGGCATCATATGTTTATGGTGGGTTTCGATGTTCAAACCGCTGTGTTTTTTAGTTCTGTAACTATGATTATAGGCGTACCGACTGGTATAAAGGTGTTTTCTTGGTTATATATGCTTGGCACGAGACGTTGTCGTCTTAGAGATATTATTGTGTGATGAATAATCGGTTTTATTATATTGTTTACTATTGGTGGTGTGACAGGTATAATTCTTTCTGCTTCCGTTTTAGATATGGTTCTCCACGATACGTGGTTTGTTGTTGCTCATTTTCATTATGTGTTATCATTGGGTTCTTATAGTGCTGTTGTTATTTCGTTGATTTGGTGGTGACCTTTGATCACAGGTTATTCGTTGAATCTTTCGTTATTACAGGGTCACTGATTTTGTTCGATGCTAGGGTTTAATTTTTGTTTTTTTCCTATGCATTACTTGGGGTTATGTGGTCTCCCCCGCCGTGTTTGCTG
>E52_HOA_7.ab1
TTGGTTATCATGGTTTGGTTTTTGCTATGTTTGCTATAGTGTGTCTTGGCAGTGTGGTTTGAGGGCATCATATGTTTATGGTGGGTTTCGATGTTCAAACCGCTGTGTTTTTTAGTTCTGTAACTATGATTATAGGCGTACCGACTGGTATAAAGGTGTTTTCTTGGTTATATATGCTTGGCACGAGACGTTGTCGTCTTAGAGATATTATTGTGTGATGAATAATCGGTTTTATTATATTGTTTACTATTGGTGGTGTGACAGGTATAATTCTTTCTGCTTCCGTTTTAGATATGGTTCTCCACGATACGTGGTTTGTTGTTGCTCATTTTCATTATGTGTTATCATTGGGTTCTTATAGTGCTGTTGTTATTTCGTTGATTTGGTGGTGACCTTTGATCACAGGTTATTCGTTGAATCTTTCGTTATTACAGGGTCACTGATTTTGTTCGATGCTAGGGTTTAATTTTTGTTTTTTTCCTATGCATTACTTGGGGTTATGTGGTCTCCCCCGCCGTGTTTGCTG
>E52_HOA_8.ab1
TTGGTTATCATGGTTTGGTTTTCGCTATGTTTGCTATAGTGTGTCTTGGCAGTGTGGTTTGAGGGCATCATATGTTTATGGTGGGTTTCGATGTTCAAACCGCTGTGTTTTTTAGTTCTGTAACTATGATTATAGGTGTGCCGACTGGTATAAAGGTGTTTTCTTGGTTATATATGCTTGGTACGAGACGTTGTCGTCTTAGGGATATTATTGTGTGATGAATAATCGGTTTTATTATATTGTTTACTATTGGTGGTGTGACAGGTATAATTCTTTCTGCTTCCGTTTTAGATATGGTTCTCCACGATACGTGGTTTGTTGTTGCTCATTTTCATTATGTGTTATCATTGGGTTCTTATAGTGCTGTTGTTATTTCGTTGATTTGGTGGTGACCTTTGATTACAGGTTATTCGTTGAATTTTTCGTTATTACAGGGTCACTGATTTTGTTCGATGCTAGGGTTTAATTTTTGTTTTTTTCCTATGCATTACTTGGGGTTATGTGGTCTCCCCCGCCGTGTTTGTTG
>E52_HOA_9.ab1
TTGGTTATCATGGTTTGGTTTTTGCTATGTTTGCTATAGTGTGTCTTGGCAGTGTGGTTTGAGGGCATCATATGTTTATGGTGGGTTTCGATGTTCAAACCGCTGTGTTTTTTAGTTCTGTAACTATGATTATAGGCGTACCGACTGGTATAAAGGTGTTTTCTTGGTTATATATGCTTGGCACGAGACGTTGTCGTCTTAGAGATATTATTGTGTGATGAATAATCGGTTTTATTATATTGTTTACTATTGGTGGTGTGACAGGTATAATTCTTTCTGCTTCCGTTTTAGATATGGTTCTCCACGATACGTGGTTTGTTGTTGCTCATTTTCATTATGTGTTATCATTGGGTTCTTATAGTGCTGTTGTTATTTCGTTGATTTGGTGGTGACCTTTGATCACAGGTTATTCGTTGAATCTTTCGTTATTACAGGGTCACTGATTTTGTTCGATGCTAGGGTTTAATTTTTGTTTTTTTCCTATGCATTACTTGGGGTTATGTGGTCTCCCCCGCCGTGTTTGCTG
>E55_HOA_1.ab1
TTGGTTATCATGGTTTGGTTTTTGCTATGTTTGCTATAGTGTGTCTTGGCAGTGTGGTTTGAGGGCATCATATGTTTATGGTGGGTTTCGATGTTCAAACCGCTGTGTTTTTTAGTTCTGTAACTATGATTATAGGCGTACCGACTGGTATAAAGGTGTTTTCTTGGTTATATATGCTTGGCACGAGACGTTGTCGTCTTAGAGATATTATTGTGTGATGAATAATCGGTTTTATTATATTGTTTACTATTGGTGGTGTGACAGGTATAATTCTTTCTGCTTCCGTTTTAGATATGGTTCTCCACGATACGTGGTTTGTTGTTGCTCATTTTCATTATGTGTTATCATTGGGTTCTTATAGTGCTGTTGTTATTTCGTTGATTTGGTGGTGACCTTTGATCACAGGTTATTCGTTGAATCTTTCGTTATTACAGGGTCACTGATTTTGTTCGATGCTAGGGTTTAATTTTTGTTTTTTTCCTATGCATTACTTGGGGTTATGTGGTCTCCCCCGCCGTGTTTGCTG
>E55_HOA_2.ab1
TTGGTTATCATGGTTTGGTTTTTGCTATGTTTGCTATAGTGTGTCTTGGCAGTGTGGTTTGAGGGCATCATATGTTTATGGTGGGTTTCGATGTTCAAACCGCTGTGTTTTTTAGTTCTGTAACTATGATTATAGGCGTACCGACTGGTATAAAGGTGTTTTCTTGGTTATATATGCTTGGCACGAGACGTTGTCGTCTTAGAGATATTATTGTGTGATGAATAATCGGTTTTATTATATTGTTTACTATTGGTGGTGTGACAGGTATAATTCTTTCTGCTTCCGTTTTAGATATGGTTCTCCACGATACGTGGTTTGTTGTTGCTCATTTTCATTATGTGTTATCATTGGGTTCTTATAGTGCTGTTGTTATTTCGTTGATTTGGTGGTGACCTTTGATCACAGGTTATTCGTTGAATCTTTCGTTATTACAGGGTCACTGATTTTGTTCGATGCTAGGGTTTAATTTTTGTTTTTTTCCTATGCATTACTTGGGGTTATGTGGTCTCCCCCGCCGTGTTTGCTG
>E55_HOA_3.ab1
TTGGTTATCATGGTTTGGTTTTTGCTATGTTTGCTATAGTGTGTCTTGGCAGTGTGGTTTGAGGGCATCATATGTTTATGGTGGGTTTCGATGTTCAAACCGCTGTGTTTTTTAGTTCTGTAACTATGATTATAGGCGTGCCGACTGGTATAAAGGTGTTTTCTTGGTTATATATGCTTGGCACGAGACGTTGTCGTCTTAGAGATATTATTGTGTGATGAATAATCGGTTTTATTATATTGTTTACTATTGGTGGTGTGACAGGTATAATTCTTTCTGCTTCCGTTTTAGATATGGTTCTCCACGATACGTGGTTTGTTGTTGCTCATTTTCATTATGTGTTATCATTGGGTTCTTATAGTGCTGTTGTTATTTCGTTGATTTGGTGGTGACCTTTGATCACAGGTTATTCGTTGAATCTTTCGTTATTACAGGGTCACTGATTTTGTTCGATGCTAGGGTTTAATTTTTGTTTTTTTCCTATGCATTACTTGGGGTTATGTGGTCTCCCCCGCCGTGTTTGCTG
>E55_HOA_4.ab1
TTGGTTATCATGGTTTGGTTTTTGCTATGTTTGCTATAGTGTGTCTTGGCAGTGTGGTTTGAGGGCATCATATGTTTATGGTGGGTTTCGATGTTCAAACCGCTGTGTTTTTTAGTTCTGTAACTATGATTATAGGCGTGCCGACTGGTATAAAGGTGTTTTCTTGGTTATATATGCTTGGCACGAGACGTTGTCGTCTTAGAGATATTATTGTGTGATGAATAATCGGTTTTATTATATTGTTTACTATTGGTGGTGTGACAGGTATAATTCTTTCTGCTTCCGTTTTAGATATGGTTCTCCACGATACGTGGTTTGTTGTTGCTCATTTTCATTATGTGTTATCATTGGGTTCTTATAGTGCTGTTGTTATTTCGTTGATTTGGTGGTGACCTTTGATCACAGGTTATTCGTTGAATCTTTCGTTATTACAGGGTCACTGATTTTGTTCGATGCTAGGGTTTAATTTTTGTTTTTTTCCTATGCATTACTTGGGGTTATGTGGTCTCCCCCGCCGTGTTTGCTG
>E55_HOA_5.ab1
TTGGTTATCATGGTTTGGTTTTTGCTATGTTTGCTATAGTGTGTCTTGGCAGTGTGGTTTGAGGGCATCATATGTTTATGGTGGGTTTCGATGTTCAAACCGCTGTGTTTTTTAGTTCTGTAACTATGATTATAGGCGTACCGACTGGTATAAAGGTGTTTTCTTGGTTATATATGCTTGGCACGAGACGTTGTCGTCTTAGAGATATTATTGTGTGATGAATAATCGGTTTTATTATATTGTTTACTATTGGTGGTGTGACAGGTATAATTCTTTCTGCTTCCGTTTTAGATATGGTTCTCCACGATACGTGGTTTGTTGTTGCTCATTTTCATTATGTGTTATCATTGGGTTCTTATAGTGCTGTTGTTATTTCGTTGATTTGGTGGTGACCTTTGATCACAGGTTATTCGTTGAATCTTTCGTTATTACAGGGTCACTGATTTTGTTCGATGCTAGGGTTTAATTTTTGTTTTTTTCCTATGCATTACTTGGGGTTATGTGGTCTCCCCCGCCGTGTTTGCTG
>E55_HOA_6.ab1
TTGGTTATCATGGTTTGGTTTTCGCTATGTTTGCTATAGTGTGTCTTGGCAGTGTGGTTTGAGGGCATCATATGTTTATGGTGGGTTTCGATGTTCAAACCGCTGTGTTTTTTAGTTCTGTAACTATGATTATAGGTGTGCCGACTGGTATAAAGGTGTTTTCTTGGTTATATATGCTTGGTACGAGACGTTGTCGTCTTAGGGATATTATTGTGTGATGAATAATCGGTTTTATTATATTGTTTACTATTGGTGGTGTGACAGGTATAATTCTTTCTGCTTCCGTTTTAGATATGGTTCTCCACGATACGTGGTTTGTTGTTGCTCATTTTCATTATGTGTTATCATTGGGTTCTTATAGTGCTGTTGTTATTTCGTTGATTTGGTGGTGACCTTTGATTACAGGTTATTCGTTGAATCTTTCGTTATTACAGGGTCACTGATTTTGTTCGATGCTAGGGTTTAATTTTTGTTTTTTTCCTATGCATTACTTAGGGTTATGTGGTCTCCCCCGCCGTGTTTGTTG
>E55_HOA_7.ab1
TTGGTTATCATGGTTTGGTTTTCGCTATGTTTGCTATAGTGTGTCTTGGCAGTGTGGTTTGAGGGCATCATATGTTTATGGTGGGTTTCGATGTTCAAACCGCTGTGTTTTTTAGTTCTGTAACTATGATTATAGGTGTGCCGACTGGTATAAAGGTGTTTTCTTGGTTATATATGCTTGGTACGAGACGTTGTCGTCTTAGGGATATTATTGTGTGATGAATAATCGGTTTTATTATATTGTTTACTATTGGTGGTGTGACAGGTATAATTCTTTCTGCTTCCGTTTTAGATATGGTTCTCCACGATACGTGGTTTGTTGTTGCTCATTTTCATTATGTGTTATCATTGGGTTCTTATAGTGCTGTTGTTATTTCGTTGATTTGGTGGTGACCTTTGATTACAGGTTATTCGTTGAATTTTTCGTTATTACAGGGTCACTGATTTTGTTCGATGCTAGGGTTTAATTTTTGTTTTTTTCCTATGCATTACTTGGGGTTATGTGGTCTCCCCCGCCGTGTTTGTTG
>E55_HOA_8.ab1
TTGGTTATCATGGTTTGGTTTTTGCTATGTTTGCTATAGTGTGTCTTGGCAGTGTGGTTTGAGGGCATCATATGTTTATGGTGGGTTTCGATGTTCAAACCGCTGTGTTTTTTAGTTCTGTAACTATGATTATAGGCGTACCGACTGGTATAAAGGTGTTTTCTTGGTTATATATGCTTGGCACGAGACGTTGTCGTCTTAGAGATATTATTGTGTGATGAATAATCGGTTTTATTATATTGTTTACTATTGGTGGTGTGACAGGTATAATTCTTTCTGCTTCCGTTTTAGATATGGTTCTCCACGATACGTGGTTTGTTGTTGCTCATTTTCATTATGTGTTATCATTGGGTTCTTATAGTGCTGTTGTTATTTCGTTGATTTGGTGGTGACCTTTGATCACAGGTTATTCGTTGAATCTTTCGTTATTACAGGGTCACTGATTTTGTTCGATGCTAGGGTTTAATTTTTGTTTTTTTCCTATGCATTACTTGGGGTTATGTGGTCTCCCCCGCCGTGTTTGCTG
>E55_HOA_9.ab1
TTGGTTATCATGGTTTGGTTTTTGCTATGTTTGCTATAGTGTGTCTTGGCAGTGTGGTTTGAGGGCATCATATGTTTATGGTGGGTTTCGATGTTCAAACCGCTGTGTTTTTTAGTTCTGTAACTATGATTATAGGCGTACCGACTGGTATAAAGGTGTTTTCTTGGTTATATATGCTTGGCACGAGACGTTGTCGTCTTAGAGATATTATTGTGTGATGAATAATCGGTTTTATTATATTGTTTACTATTGGTGGTGTGACAGGTATAATTCTTTCTGCTTCCGTTTTAGATATGGTTCTCCACGATACGTGGTTTGTTGTTGCTCATTTTCATTATGTGTTATCATTGGGTTCTTATAGTGCTGTTGTTATTTCGTTGATTTGGTGGTGACCTTTGATCACAGGTTATTCGTTGAATCTTTCGTTATTACAGGGTCACTGATTTTGTTCGATGCTAGGGTTTAATTTTTGTTTTTTTCCTATGCATTACTTGGGGTTATGTGGTCTCCCCCGCCGTGTTTGCTG
>E55_HOA_10.ab1
TTGGTTATCATGGTTTGGTTTTTGCTATGTTTGCTATAGTGTGTCTTGGCAGTGTGGTTTGAGGGCATCATATGTTTATGGTGGGTTTCGATGTTCAAACCGCTGTGTTTTTTAGTTCTGTAACTATGATTATAGGCGTGCCGACTGGTATAAAGGTGTTTTCTTGGTTATATATGCTTGGCACGAGACGTTGTCGTCTTAGAGATATTATTGTGTGATGAATAATCGGTTTTATTATATTGTTTACTATTGGTGGTGTGACAGGTATAATTCTTTCTGCTTCCGTTTTAGATATGGTTCTCCACGATACGTGGTTTGTTGTTGCTCATTTTCATTATGTGTTATCATTGGGTTCTTATAGTGCTGTTGTTATTTCGTTGATTTGGTGGTGACCTTTGATCACAGGTTATTCGTTGAATCTTTCGTTATTACAGGGTCACTGATTTTGTTCGATGCTAGGGTTTAATTTTTGTTTTTTTCCTATGCATTACTTGGGGTTATGTGGTCTCCCCCGCCGTGTTTGCTG
>E55_HOA_11.ab1
TTGGTTATCATGGTTTGGTTTTCGCTATGTTTGCTATAGTGTGTCTTGGCAGTGTGGTTTGAGGGCATCATATGTTTATGGTGGGTTTCGATGTTCAAACCGCTGTGTTTTTTAGTTCTGTAACTATGATTATAGGTGTGCCGACTGGTATAAAGGTGTTTTCTTGGTTATATATGCTTGGTACGAGACGTTGTCGTCTTAGGGATATTATTGTGTGATGAATAATCGGTTTTATTATATTGTTTACTATTGGTGGTGTGACAGGTATAATTCTTTCTGCTTCCGTTTTAGATATGGTTCTCCACGATACGTGGTTTGTTGTTGCTCATTTTCATTATGTGTTATCATTGGGTTCTTATAGTGCTGTTGTTATTTCGTTGATTTGGTGGTGACCTTTGATTACAGGTTATTCGTTGAATTTTTCGTTATTACAGGGTCACTGATTTTGTTCGATGCTAGGGTTTAATTTTTGTTTTTTTCCTATGCATTACTTGGGGTTATGTGGTCTCCCCCGCCGTGTTTGTTG
>E55_HOA_12.ab1
TTGGTTATCATGGTTTGGTTTTCGCTATGTTTGCTATAGTGTGTCTTGGCAGTGTGGTTTGAGGGCATCATATGTTTATGGTGGGTTTCGATGTTCAAACCGCTGTGTTTTTTAGTTCTGTAACTATGATTATAGGTGTGCCGACTGGTATAAAGGTGTTTTCTTGGTTATATATGCTTGGTACGAGACGTTGTCGTCTTAGGGATATTATTGTGTGATGAATAATCGGTTTTATTATATTGTTTACTATTGGTGGTGTGACAGGTATAATTCTTTCTGCTTCCGTTTTAGATATGGTTCTCCACGATACGTGGTTTGTTGTTGCTCATTTTCATTATGTGTTATCATTGGGTTCTTATAGTGCTGTTGTTATTTCGTTGATTTGGTGGTGACCTTTGATTACAGGTTATTCGTTGAATTTTTCGTTATTACAGGGTCACTGATTTTGTTCGATGCTAGGGTTTAATTTTTGTTTTTTTCCTATGCATTACTTGGGGTTATGTGGTCTCCCCCGCCGTGTTTGTTG
>E55_HOA_13.ab1
TTGGTTATCATGGTTTGGTTTTTGCTATGTTTGCTATAGTGTGTCTTGGCAGTGTGGTTTGAGGGCATCATATGTTTATGGTGGGTTTCGATGTTCAAACCGCTGTGTTTTTTAGTTCTGTAACTATGATTATAGGCGTGCCGACTGGTATAAAGGTGTTTTCTTGGTTATATATGCTTGGCACGAGACGTTGTCGTCTTAGAGATATTATTGTGTGATGAATAATCGGTTTTATTATATTGTTTACTATTGGTGGTGTGACAGGTATAATTCTTTCTGCTTCCGTTTTAGATATGGTTCTCCACGATACGTGGTTTGTTGTTGCTCATTTTCATTATGTGTTATCATTGGGTTCTTATAGTGCTGTTGTTATTTCGTTGATTTGGTGGTGACCTTTGATCACAGGTTATTCGTTGAATCTTTCGTTATTACAGGGTCACTGATTTTGTTCGATGCTAGGGTTTAATTTTTGTTTTTTTCCTATGCATTACTTGGGGTTATGTGGTCTCCCCCGCCGTGTTTGCTG
>E55_HOA_14.ab1
TTGGTTATCATGGTTTGGTTTTTGCTATGTTTGCTATAGTGTGTCTTGGCAGTGTGGTTTGAGGGCATCATATGTTTATGGTGGGTTTCGATGTTCAAACCGCTGTGTTTTTTAGTTCTGTAACTATGATTATAGGCGTACCGACTGGTATAAAGGTGTTTTCTTGGTTATATATGCTTGGCACGAGACGTTGTCGTCTTAGAGATATTATTGTGTGATGAATAATCGGTTTTATTATATTGTTTACTATTGGTGGTGTGACAGGTATAATTCTTTCTGCTTCCGTTTTAGATATGGTTCTCCACGATACGTGGTTTGTTGTTGCTCATTTTCATTATGTGTTATCATTGGGTTCTTATAGTGCTGTTGTTATTTCGTTGATTTGGTGGTGACCTTTGATCACAGGTTATTCGTTGAATCTTTCGTTATTACAGGGTCACTGATTTTGTTCGATGCTAGGGTTTAATTTTTGTTTTTTTCCTATGCATTACTTGGGGTTATGTGGTCTCCCCCGCCGTGTTTGCTG
>E55_HOA_15.ab1
TTGGTTATCATGGTTTGGTTTTTGCTATGTTTGCTATAGTGTGTCTTGGCAGTGTGGTTTGAGGGCATCATATGTTTATGGTGGGTTTCGATGTTCAAACCGCTGTGTTTTTTAGTTCTGTAACTATGATTATAGGCGTACCGACTGGTATAAAGGTGTTTTCTTGGTTATATATGCTTGGCACGAGACGTTGTCGTCTTAGAGATATTATTGTGTGATGAATAATCGGTTTTATTATATTGTTTACTATTGGTGGTGTGACAGGTATAATTCTTTCTGCTTCCGTTTTAGATATGGTTCTCCACGATACGTGGTTTGTTGTTGCTCATTTTCATTATGTGTTATCATTGGGTTCTTATAGTGCTGTTGTTATTTCGTTGATTTGGTGGTGACCTTTGATCACAGGTTATTCGTTGAATCTTTCGTTATTACAGGGTCACTGATTTTGTTCGATGCTAGGGTTTAATTTTTGTTTTTTTCCTATGCATTACTTGGGGTTATGTGGTCTCCCCCGCCGTGTTTGCTG
>E55_HOA_16.ab1
TTGGTTATCATGGTTTGGTTTTTGCTATGTTTGCTATAGTGTGTCTTGGCAGTGTGGTTTGAGGGCATCATATGTTTATGGTGGGTTTCGATGTTCAAACCGCTGTGTTTTTTAGTTCTGTAACTATGATTATAGGCGTACCGACTGGTATAAAGGTGTTTTCTTGGTTATATATGCTTGGCACGAGACGTTGTCGTCTTAGAGATATTATTGTGTGATGAATAATCGGTTTTATTATATTGTTTACTATTGGTGGTGTGACAGGTATAATTCTTTCTGCTTCCGTTTTAGATATGGTTCTCCACGATACGTGGTTTGTTGTTGCTCATTTTCATTATGTGTTATCATTGGGTTCTTATAGTGCTGTTGTTATTTCGTTGATTTGGTGGTGACCTTTGATCACAGGTTATTCGTTGAATCTTTCGTTATTACAGGGTCACTGATTTTGTTCGATGCTAGGGTTTAATTTTTGTTTTTTTCCTATGCATTACTTGGGGTTATGTGGTCTCCCCCGCCGTGTTTGCTG
>E55_HOA_17.ab1
TTGGTTATCATGGTTTGGTTTTTGCTATGTTTGCTATAGTGTGTCTTGGCAGTGTGGTTTGAGGGCATCATATGTTTATGGTGGGTTTCGATGTTCAAACCGCTGTGTTTTTTAGTTCTGTAACTATGATTATAGGCGTACCGACTGGTATAAAGGTGTTTTCTTGGTTATATATGCTTGGCACGAGACGTTGTCGTCTTAGAGATATTATTGTGTGATGAATAATCGGTTTTATTATATTGTTTACTATTGGTGGTGTGACAGGTATAATTCTTTCTGCTTCCGTTTTAGATATGGTTCTCCACGATACGTGGTTTGTTGTTGCTCATTTTCATTATGTGTTATCATTGGGTTCTTATAGTGCTGTTGTTATTTCGTTGATTTGGTGGTGACCTTTGATCACAGGTTATTCGTTGAATCTTTCGTTATTACAGGGTCACTGATTTTGTTCGATGCTAGGGTTTAATTTTTGTTTTTTTCCTATGCATTACTTGGGGTTATGTGGTCTCCCCCGCCGTGTTTGCTG
>E55_HOA_18.ab1
TTGGTTATCATGGTTTGGTTTTTGCTATGTTTGCTATAGTGTGTCTTGGCAGTGTGGTTTGAGGGCATCATATGTTTATGGTGGGTTTCGATGTTCAAACCGCTGTGTTTTTTAGTTCTGTAACTATGATTATAGGCGTACCGACTGGTATAAAGGTGTTTTCTTGGTTATATATGCTTGGCACGAGACGTTGTCGTCTTAGAGATATTATTGTGTGATGAATAATCGGTTTTATTATATTGTTTACTATTGGTGGTGTGACAGGTATAATTCTTTCTGCTTCCGTTTTAGATATGGTTCTCCACGATACGTGGTTTGTTGTTGCTCATTTTCATTATGTGTTATCATTGGGTTCTTATAGTGCTGTTGTTATTTCGTTGATTTGGTGGTGACCTTTGATCACAGGTTATTCGTTGAATCTTTCGTTATTACAGGGTCACTGATTTTGTTCGATGCTAGGGTTTAATTTTTGTTTTTTTCCTATGCATTACTTGGGGTTATGTGGTCTCCCCCGCCGTGTTTGCTG
>E55_HOA_19.ab1
TTGGTTATCATGGTTTGGTTTTTGCTATGTTTGCTATAGTGTGTCTTGGCAGTGTGGTTTGAGGGCATCATATGTTTATGGTGGGTTTCGATGTTCAAACCGCTGTGTTTTTTAGTTCTGTAACTATGATTATAGGCGTACCGACTGGTATAAAGGTGTTTTCTTGGTTATATATGCTTGGCACGAGACGTTGTCGTCTTAGAGATATTATTGTGTGATGAATAATCGGTTTTATTATATTGTTTACTATTGGTGGTGTGACAGGTATAATTCTTTCTGCTTCCGTTTTAGATATGGTTCTCCACGATACGTGGTTTGTTGTTGCTCATTTTCATTATGTGTTATCATTGGGTTCTTATAGTGCTGTTGTTATTTCGTTGATTTGGTGGTGACCTTTGATCACAGGTTATTCGTTGAATCTTTCGTTATTACAGGGTCACTGATTTTGTTCGATGCTAGGGTTTAATTTTTGTTTTTTTCCTATGCATTACTTGGGGTTATGTGGTCTCCCCCGCCGTGTTTGCTG
>E55_HOA_20.ab1
TTGGTTATCATGGTTTGGTTTTCGCTATGTTTGCTATAGTGTGTCTTGGCAGTGTGGTTTGAGGGCATCATATGTTTATGGTGGGTTTCGATGTTCAAACCGCTGTGTTTTTTAGTTCTGTAACTATGATTATAGGTGTGCCGACTGGTATAAAGGTGTTTTCTTGGTTATATATGCTTGGTACGAGACGTTGTCGTCTTAGGGATATTATTGTGTGATGAATAATCGGTTTTATTATATTGTTTACTATTGGTGGTGTGACAGGTATAATTCTTTCTGCTTCCGTTTTAGATATGGTTCTCCACGATACGTGGTTTGTTGTTGCTCATTTTCATTATGTGTTATCATTGGGTTCTTATAGTGCTGTTGTTATTTCGTTGATTTGGTGGTGACCTTTGATTACAGGTTATTCGTTGAATTTTTCGTTATTACAGGGTCACTGATTTTGTTCGATGCTAGGGTTTAATTTTTGTTTTTTTCCTATGCATTACTTGGGGTTATGTGGTCTCCCCCGCCGTGTTTGTTG
>E55_HOA_21.ab1
TTGGTTATCATGGTTTGGTTTTCGCTATGTTTGCTATAGTGTGTCTTGGCAGTGTGGTTTGAGGGCATCATATGTTTATGGTGGGTTTCGATGTTCAAACCGCTGTGTTTTTTAGTTCTGTAACTATGATTATAGGTGTGCCGACTGGTATAAAGGTGTTTTCTTGGTTATATATGCTTGGTACGAGACGTTGTCGTCTTAGGGATATTATTGTGTGATGAATAATCGGTTTTATTATATTGTTTACTATTGGTGGTGTGACAGGTATAATTCTTTCTGCTTCCGTTTTAGATATGGTTCTCCACGATACGTGGTTTGTTGTTGCTCATTTTCATTATGTGTTATCATTGGGTTCTTATAGTGCTGTTGTTATTTCGTTGATTTGGTGGTGACCTTTGATTACAGGTTATTCGTTGAATTTTTCGTTATTACAGGGTCACTGATTTTGTTCGATGCTAGGGTTTAATTTTTGTTTTTTTCCTATGCATTACTTGGGGTTATGTGGTCTCCCCCGCCGTGTTTGTTG
>E55_HOA_22.ab1
TTGGTTATCATGGTTTGGTTTTTGCTATGTTTGCTATAGTGTGTCTTGGCAGTGTGGTTTGAGGGCATCATATGTTTATGGTGGGTTTCGATGTTCAAACCGCTGTGTTTTTTAGTTCTGTAACTATGATTATAGGCGTGCCGACTGGTATAAAGGTGTTTTCTTGGTTATATATGCTTGGCACGAGACGTTGTCGTCTTAGAGATATTATTGTGTGATGAATAATCGGTTTTATTATATTGTTTACTATTGGTGGTGTGACAGGTATAATTCTTTCTGCTTCCGTTTTAGATATGGTTCTCCACGATACGTGGTTTGTTGTTGCTCATTTTCATTATGTGTTATCATTGGGTTCTTATAGTGCTGTTGTTATTTCGTTGATTTGGTGGTGACCTTTGATCACAGGTTATTCGTTGAATCTTTCGTTATTACAGGGTCACTGATTTTGTTCGATGCTAGGGTTTAATTTTTGTTTTTTTCCTATGCATTACTTGGGGTTATGTGGTCTCCCCCGCCGTGTTTGCTG
>E55_HOA_23.ab1
TTGGTTATCATGGTTTGGTTTTCGCTATGTTTGCTATAGTGTGTCTTGGCAGTGTGGTTTGAGGGCATCATATGTTTATGGTGGGTTTCGATGTTCAAACCGCTGTGTTTTTTAGTTCTGTAACTATGATTATAGGTGTGCCGACTGGTATAAAGGTGTTTTCTTGGTTATATATGCTTGGTACGAGACGTTGTCGTCTTAGGGATATTATTGTGTGATGAATAATCGGTTTTATTATATTGTTTACTATTGGTGGTGTGACAGGTATAATTCTTTCTGCTTCCGTTTTAGATATGGTTCTCCACGATACGTGGTTTGTTGTTGCTCATTTTCATTATGTGTTATCATTGGGTTCTTATAGTGCTGTTGTTATTTCGTTGATTTGGTGGTGACCTTTGATTACAGGTTATTCGTTGAATTTTTCGTTATTACAGGGTCACTGATTTTGTTCGATGCTAGGGTTTAATTTTTGTTTTTTTCCTATGCATTACTTGGGGTTATGTGGTCTCCCCCGCCGTGTTTGTTG
>E55_HOA_24.ab1
TTGGTTATCATGGTTTGGTTTTTGCTATGTTTGCTATAGTGTGTCTTGGCAGTGTGGTTTGAGGGCATCATATGTTTATGGTGGGTTTCGATGTTCAAACCGCTGTGTTTTTTAGTTCTGTAACTATGATTATAGGCGTACCGACTGGTATAAAGGTGTTTTCTTGGTTATATATGCTTGGCACGAGACGTTGTCGTCTTAGAGATATTATTGTGTGATGAATAATCGGTTTTATTATATTGTTTACTATTGGTGGTGTGACAGGTATAATTCTTTCTGCTTCCGTTTTAGATATGGTTCTCCACGATACGTGGTTTGTTGTTGCTCATTTTCATTATGTGTTATCATTGGGTTCTTATAGTGCTGTTGTTATTTCGTTGATTTGGTGGTGACCTTTGATCACAGGTTATTCGTTGAATCTTTCGTTATTACAGGGTCACTGATTTTGTTCGATGCTAGGGTTTAATTTTTGTTTTTTTCCTATGCATTACTTGGGGTTATGTGGTCTCCCCCGCCGTGTTTGCTG
>E55_HOA_25.ab1
TTGGTTATCATGGTTTGGTTTTTGCTATGTTTGCTATAGTGTGTCTTGGCAGTGTGGTTTGAGGGCATCATATGTTTATGGTGGGTTTCGATGTTCAAACCGCTGTGTTTTTTAGTTCTGTAACTATGATTATAGGCGTACCGACTGGTATAAAGGTGTTTTCTTGGTTATATATGCTTGGCACGAGACGTTGTCGTCTTAGAGATATTATTGTGTGATGAATAATCGGTTTTATTATATTGTTTACTATTGGTGGTGTGACAGGTATAATTCTTTCTGCTTCCGTTTTAGATATGGTTCTCCACGATACGTGGTTTGTTGTTGCTCATTTTCATTATGTGTTATCATTGGGTTCTTATAGTGCTGTTGTTATTTCGTTGATTTGGTGGTGACCTTTGATCACAGGTTATTCGTTGAATCTTTCGTTATTACAGGGTCACTGATTTTGTTCGATGCTAGGGTTTAATTTTTGTTTTTTTCCTATGCATTACTTGGGGTTATGTGGTCTCCCCCGCCGTGTTTGCTG
>E55_HOA_26.ab1
TTGGTTATCATGGTTTGGTTTTTGCTATGTTTGCTATAGTGTGTCTTGGCAGTGTGGTTTGAGGGCATCATATGTTTATGGTGGGTTTCGATGTTCAAACCGCTGTGTTTTTTAGTTCTGTAACTATGATTATAGGCGTACCGACTGGTATAAAGGTGTTTTCTTGGTTATATATGCTTGGCACGAGACGTTGTCGTCTTAGAGATATTATTGTGTGATGAATAATCGGTTTTATTATATTGTTTACTATTGGTGGTGTGACAGGTATAATTCTTTCTGCTTCCGTTTTAGATATGGTTCTCCACGATACGTGGTTTGTTGTTGCTCATTTTCATTATGTGTTATCATTGGGTTCTTATAGTGCTGTTGTTATTTCGTTGATTTGGTGGTGACCTTTGATCACAGGTTATTCGTTGAATCTTTCGTTATTACAGGGTCACTGATTTTGTTCGATGCTAGGGTTTAATTTTTGTTTTTTTCCTATGCATTACTTGGGGTTATGTGGTCTCCCCCGCCGTGTTTGCTG
>E55_HOA_27.ab1
TTGGTTATCATGGTTTGGTTTTTGCTATGTTTGCTATAGTGTGTCTTGGCAGTGTGGTTTGAGGGCATCATATGTTTATGGTGGGTTTCGATGTTCAAACCGCTGTGTTTTTTAGTTCTGTAACTATGATTATAGGCGTACCGACTGGTATAAAGGTGTTTTCTTGGTTATATATGCTTGGCACGAGACGTTGTCGTCTTAGAGATATTATTGTGTGATGAATAATCGGTTTTATTATATTGTTTACTATTGGTGGTGTGACAGGTATAATTCTTTCTGCTTCCGTTTTAGATATGGTTCTCCACGATACGTGGTTTGTTGTTGCTCATTTTCATTATGTGTTATCATTGGGTTCTTATAGTGCTGTTGTTATTTCGTTGATTTGGTGGTGACCTTTGATCACAGGTTATTCGTTGAATCTTTCGTTATTACAGGGTCACTGATTTTGTTCGATGCTAGGGTTTAATTTTTGTTTTTTTCCTATGCATTACTTGGGGTTATGTGGTCTCCCCCGCCGTGTTTGCTG
>E67_HOA_1.ab1
TTGGTTATCATGGTTTGGTTTTTGCTATGTTTGCTATAGTGTGTCTTGGCAGTGTGGTTTGAGGGCATCATATGTTTATGGTGGGTTTCGATGTTCAAACCGCTGTGTTTTTTAGTTCTGTAACTATGATTATAGGCGTACCGACTGGTATAAAGGTGTTTTCTTGGTTATATATGCTTGGCACGAGACGTTGTCGTCTTAGAGATATTATTGTGTGATGAATAATCGGTTTTATTATATTGTTTACTATTGGTGGTGTGACAGGTATAATTCTTTCTGCTTCCGTTTTAGATATGGTTCTCCACGATACGTGGTTTGTTGTTGCTCATTTTCATTATGTGTTATCATTGGGTTCTTATAGTGCTGTTGTTATTTCGTTGATTTGGTGGTGACCTTTGATCACAGGTTATTCGTTGAATCTTTCGTTATTACAGGGTCACTGATTTTGTTCGATGCTAGGGTTTAATTTTTGTTTTTTTCCTATGCATTACTTGGGGTTATGTGGTCTCCCCCGCCGTGTTTGCTG
>L_F17_1.ab1
TTGGTTATCATGGTTTGGTTTTTGCTATGTTTGCTATAGTGTGTCTTGGCAGTGTGGTTTGAGGGCATCATATGTTTATGGTGGGTTTCGATGTTCAAACCGCTGTGTTTTTTAGTTCTGTAACTATGATTATAGGCGTACCGACTGGTATAAAGGTGTTTTCTTGGTTATATATGCTTGGCACGAGACGTTGTCGTCTTAGAGATATTATTGTGTGATGAATAATCGGTTTTATTATATTGTTTACTATTGGTGGTGTGACAGGTATAATTCTTTCTGCTTCCGTTTTAGATATGGTTCTCCACGATACGTGGTTTGTTGTTGCTCATTTTCATTATGTGTTATCATTGGGTTCTTATAGTGCTGTTGTTATTTCGTTGATTTGGTGGTGACCTTTGATCACAGGTTATTCGTTGAATCTTTCGTTATTACAGGGTCACTGATTTTGTTCGATGCTAGGGTTTAATTTTTGTTTTTTTCCTATGCATTACTTGGGGTTATGTGGTCTCCCCCGCCGTGTTTGCTG
>L_F17_2.ab1
TTGGTTATCATGGTTTGGTTTTTGCTATGTTTGCTATAGTGTGTCTTGGCAGTGTGGTTTGAGGGCATCATATGTTTATGGTGGGTTTCGATGTTCAAACCGCTGTGTTTTTTAGTTCTGTAACTATGATTATAGGCGTACCGACTGGTATAAAGGTGTTTTCTTGGTTATATATGCTTGGCACGAGACGTTGTCGTCTTAGAGATATTATTGTGTGATGAATAATCGGTTTTATTATATTGTTTACTATTGGTGGTGTGACAGGTATAATTCTTTCTGCTTCCGTTTTAGATATGGTTCTCCACGATACGTGGTTTGTTGTTGCTCATTTTCATTATGTGTTATCATTGGGTTCTTATAGTGCTGTTGTTATTTCGTTGATTTGGTGGTGACCTTTGATCACAGGTTATTCGTTGAATCTTTCGTTATTACAGGGTCACTGATTTTGTTCGATGCTAGGGTTTAATTTTTGTTTTTTTCCTATGCATTACTTGGGGTTATGTGGTCTCCCCCGCCGTGTTTGCTG
>L_F17_3.ab1
TTGGTTATCATGGTTTGGTTTTTGCTATGTTTGCTATAGTGTGTCTTGGCAGTGTGGTTTGAGGGCATCATATGTTTATGGTGGGTTTCGATGTTCAAACCGCTGTGTTTTTTAGTTCTGTAACTATGATTATAGGCGTGCCGACTGGTATAAAGGTGTTTTCTTGGTTATATATGCTTGGCACGAGACGTTGTCGTCTTAGAGATATTATTGTGTGATGGATAATCGGTTTTATTATATTGTTTACTATTGGTGGTGTGACAGGTATAATTCTTTCTGCTTCCGTTTTAGATATGGTTCTCCACGATACGTGGTTTGTTGTTGCTCATTTTCATTATGTGTTATCATTGGGTTCTTATAGTGCTGTTGTTATTTCGTTGATTTGGTGGTGACCTTTGATCACAGGTTATTCGTTGAATCTTTCGTTATTACAGGGTCACTGATTTTGTTCGATGCTAGGGTTTAATTTTTGTTTTTTTCCTATGCATTACTTGGGGTTATGTGGTCTCCCCCGCCGTGTTTGCTG
>L_F17_4.ab1
TTGGTTATCATGGTTTGGTTTTTGCTATGTTTGCTATAGTGTGTCTTGGCAGTGTGGTTTGAGGGCATCATATGTTTATGGTGGGTTTCGATGTTCAAACCGCTGTGTTTTTTAGTTCTGTAACTATGATTATAGGCGTGCCGACTGGTATAAAGGTGTTTTCTTGGTTATATATGCTTGGCACGAGACGTTGTCGTCTTAGAGATATTATTGTGTGATGGATAATCGGTTTTATTATATTGTTTACTATTGGTGGTGTGACAGGTATAATTCTTTCTGCTTCCGTTTTAGATATGGTTCTCCACGATACGTGGTTTGTTGTTGCTCATTTTCATTATGTGTTATCATTGGGTTCTTATAGTGCTGTTGTTATTTCGTTGATTTGGTGGTGACCTTTGATCACAGGTTATTCGTTGAATCTTTCGTTATTACAGGGTCACTGATTTTGTTCGATGCTAGGGTTTAATTTTTGTTTTTTTCCTATGCATTACTTGGGGTTATGTGGTCTCCCCCGCCGTGTTTGCTG
>L_F17_5.ab1
TTGGTTATCATGGTTTGGTTTTCGCTATGTTTGCTATAGTGTGTCTTGGCAGTGTGGTTTGAGGGCATCATATGTTTATGGTGGGTTTCGATGTTCAAACCGCTGTGTTTTTTAGTTCTGTAACTATGATTATAGGTGTGCCGACTGGTATAAAGGTGTTTTCTTGGTTATATATGCTTGGTACGAGACGTTGTCGTCTTAGGGATATTATTGTGTGATGAATAATCGGTTTTATTATATTGTTTACTATTGGTGGTGTGACAGGTATAATTCTTTCTGCTTCCGTTTTAGATATGGTTCTCCACGATACGTGGTTTGTTGTTGCTCATTTTCATTATGTGTTATCATTGGGTTCTTATAGTGCTGTTGTTATTTCGTTGATTTGGTGGTGACCTTTGATTACAGGTTATTCGTTGAATTTTTCGTTATTACAGGGTCACTGATTTTGTTCGATGCTAGGGTTTAATTTTTGTTTTTTTCCTATGCATTACTTGGGGTTATGTGGTCTCCCCCGCCGTGTTTGCTG
>L_F17_6.ab1
TTGGTTATCATGGTTTGGTTTTTGCTATGTTTGCTATAGTGTGTCTTGGCAGTGTGGTTTGAGGGCATCATATGTTTATGGTGGGTTTCGATGTTCAAACCGCTGTGTTTTTTAGTTCTGTAACTATGATTATAGGCGTGCCGACTGGTATAAAGGTGTTTTCTTGGTTATATATGCTTGGCACGAGACGTTGTCGTCTTAGAGATATTATTGTGTGATGAATAATCGGTTTTATTATATTGTTTACTATTGGTGGTGTGACAGGTATAATTCTTTCTGCTTCCGTTTTAGATATGGTTCTCCACGATACGTGGTTTGTTGTTGCTCATTTTCATTATGTGTTATCATTGGGTTCTTATAGTGCTGTTGTTATTTCGTTGATTTGGTGGTGACCTTTGATCACAGGTTATTCGTTGAATCTTTCGTTATTACAGGGTCACTGATTTTGTTCGATGCTAGGGTTTAATTTTTGTTTTTTTCCTATGCATTACTTGGGGTTATGTGGTCTCCCCCGCCGTGTTTGCTG
>L_F19_1.ab1
TTGGTTATCATGGTTTGGTTTTTGCTATGTTTGCTATAGTGTGTCTTGGCAGTGTGGTTTGAGGGCATCATATGTTTATGGTGGGTTTCGATGTTCAAACCGCTGTGTTTTTTAGTTCTGTAACTATGATTATAGGCGTGCCGACTGGTATAAAGGTGTTTTCTTGGTTATATATGCTTGGCACGAGACGTTGTCGTCTTAGAGATATTATTGTGTGATGAATAATCGGTTTTATTATATTGTTTACTATTGGTGGTGTGACAGGTATAATTCTTTCTGCTTCCGTTTTAGATATGGTTCTCCACGATACGTGGTTTGTTGTTGCTCATTTTCATTATGTGTTATCATTGGGTTCTTATAGTGCTGTTGTTATTTCGTTGATTTGGTGGTGACCTTTGATCACAGGTTATTCGTTGAATCTTTCGTTATTACAGGGTCACTGATTTTGTTCGATGCTAGGGTTTAATTTTTGTTTTTTTCCTATGCATTACTTGGGGTTATGTGGTCTCCCCCGCCGTGTTTGCTG
>L_F19_2.ab1
TTGGTTATCATGGTTTGGTTTTCGCTATGTTTGCTATAGTGTGTCTTGGCAGTGTGGTTTGAGGGCATCATATGTTTATGGTGGGTTTCGATGTTCAAACCGCTGTGTTTTTTAGTTCTGTAACTATGATTATAGGTGTGCCGACTGGTATAAAGGTGTTTTCTTGGTTATATATGCTTGGTACGAGACGTTGTCGTCTTAGGGATATTATTGTGTGATGAATAGTCGGTTTTATTATATTGTTTACTATTGGTGGTGTGACAGGCATAATTCTTTCTGCTTCCGTTTTAGATATGGTTCTCCACGATACGTGGTTTGTTGTTGCTCATTTTCATTATGTGTTATCATTGGGTTCTTATAGTGCTGTTGTTATTTCGTTGATTTGGTGGTGACCTTTGATTACAGGTTATTCGTTGAATCTTTCGTTATTACAGGGTCACTGATTTTGTTCGATGCTAGGGTTTAATTTTTGTTTTTTTCCTATGCATTACTTGGGGTTATGTGGTCTCCCCCGCCGTGTTTGCTG
>L_F19_3.ab1
TTGGTTATCATGGTTTGGTTTTCGCTATGTTTGCTATAGTGTGTCTTGGCAGTGTGGTTTGAGGGCATCATATGTTTATGGTGGGTTTCGATGTTCAAACCGCTGTGTTTTTTAGTTCTGTAACTATGATTATAGGTGTGCCGACTGGTATAAAGGTGTTTTCTTGGTTATATATGCTTGGTACGAGACGTTGTCGTCTTAGGGATATTATTGTGTGATGAATAATCGGTTTTATTATATTGTTTACTATTGGTGGTGTGACAGGTATAATTCTTTCTGCTTCCGTTTTAGATATGGTTCTCCACGATACGTGGTTTGTTGTTGCTCATTTTCATTATGTGTTATCATTGGGTTCTTATAGTGCTGTTGTTATTTCGTTGATTTGGTGGTGACCTTTGATTACAGGTTATTCGTTGAATCTTTCGTTATTACAGGGTCACTGATTTTGTTCGATGCTAGGGTTTAATTTTTGTTTTTTTCCTATGCATTACTTGGGGTTATGTGGTCTCCCCCGCCGTGTTTGCTG
>L_F20_1.ab1
TTGGTTATCATGGTTTGGTTTTCGCTATGTTTGCTATAGTGTGTCTTGGCAGTGTGGTTTGAGGGCATCATATGTTTATGGTGGGTTTCGATGTTCAAACCGCTGTGTTTTTTAGTTCTGTAACTATGATTATAGGTGTGCCGACTGGTATAAAGGTGTTTTCTTGGTTATATATGCTTGGTACGAGACGTTGTCGTCTTAGGGATATTATTGTGTGATGAATAATCGGTTTTATTATATTGTTTACTATTGGTGGTGTGACAGGTATAATTCTTTCTGCTTCCGTTTTAGATACGGTTCTCCACGATACGTGGTTTGTTGTTGCTCATTTTCATTATGTGTTATCATTGGGTTCTTATAGTGCTGTTGTTATTTCGTTGATTTGGTGGTGACCTTTGATTACAGGTTATTCGTTGAATCTTTCGTTATTACAGGGTCACTGATTTTGTTCGATGCTAGGGTTTAATTTTTGTTTTTTTCCTATGCATTACTTGGGGTTATGTGGTCTCCCCCGCCGTGTTTGCTG
>L_F20_2.ab1
TTGGTTATCATGGTTTGGTTTTCGCTATGTTTGCTATAGTGTGTCTTGGCAGTGTGGTTTGAGGGCATCATATGTTTATGGTGGGTTTCGATGTTCAAACCGCTGTGTTTTTTAGTTCTGTAACTATGATTATAGGTGTGCCGACTGGTATAAAGGTGTTTTCTTGGTTATATATGCTTGGTACGAGACGTTGTCGTCTTAGGGATATTATTGTGTGATGAATAATCGGTTTTATTATATTGTTTACTATTGGTGGTGTGACAGGTATAATTCTTTCTGCTTCCGTTTTAGATACGGTTCTCCACGATACGTGGTTTGTTGTTGCTCATTTTCATTATGTGTTATCATTGGGTTCTTATAGTGCTGTTGTTATTTCGTTGATTTGGTGGTGACCTTTGATTACAGGTTATTCGTTGAATCTTTCGTTATTACAGGGTCACTGATTTTGTTCGATGCTAGGGTTTAATTTTTGTTTTTTTCCTATGCATTACTTGGGGTTATGTGGTCTCCCCCGCCGTGTTTGCTG
>L_F37_1.ab1
TTGGTTATCATGGTTTGGTTTTTGCTATGTTTGCTATAGTGTGTCTTGGCAGTGTGGTTTGAGGGCATCATATGTTTATGGTGGGTTTCGATGTTCAAACCGCTGTGTTTTTTAGTTCTGTAACTATGATTATAGGCGTACCGACTGGTATAAAGGTGTTTTCTTGGTTATATATGCTTGGCACGAGACGTTGTCGTCTTAGAGATATTATTGTGTGATGAATAATCGGTTTTATTATATTGTTTACTATTGGTGGTGTGACAGGTATAATTCTTTCTGCTTCCGTTTTAGATATGGTTCTCCACGATACGTGGTTTGTTGTTGCTCATTTTCATTATGTGTTATCATTGGGTTCTTATAGTGCTGTTGTTATTTCGTTGATTTGGTGGTGACCTTTGATCACAGGTTATTCGTTGAATCTTTCGTTATTACAGGGTCACTGATTTTGTTCGATGCTAGGGTTTAATTTTTGTTTTTTTCCTATGCATTACTTGGGGTTATGTGGTCTCCCCCGCCGTGTTTGCTG
>L_F38_1.ab1
TTGGTTATCATGGTTTGGTTTTTGCTATGTTTGCTATAGTGTGTCTTGGCAGTGTGGTTTGAGGGCATCATATGTTTATGGTGGGTTTCGATGTTCAAACCGCTGTGTTTTTTAGTTCTGTAACTATGATTATAGGCGTACCGACTGGTATAAAGGTGTTTTCTTGGTTATATATGCTTGGCACGAGACGTTGTCGTCTTAGAGATATTATTGTGTGATGAATAATCGGTTTTATTATATTGTTTACTATTGGTGGTGTGACAGGTATAATTCTTTCTGCTTCCGTTTTAGATATGGTTCTCCACGATACGTGGTTTGTTGTTGCTCATTTTCATTATGTGTTATCATTGGGTTCTTATAGTGCTGTTGTTATTTCGTTGATTTGGTGGTGACCTTTGATCACAGGTTATTCGTTGAATCTTTCGTTATTACAGGGTCACTGATTTTGTTCGATGCTAGGGTTTAATTTTTGTTTTTTTCCTATGCATTACTTGGGGTTATGTGGTCTCCCCCGCCGTGTTTGCTG
>L_F38_2.ab1
TTGGTTATCATGGTTTGGTTTTCGCTATGTTTGCTATAGTGTGTCTTGGCAGTGTGGTTTGAGGGCATCATATGTTTATGGTGGGTTTCGATGTTCAAACCGCTGTGTTTTTTAGTTCTGTAACTATGATTATAGGTGTGCCGACTGGTATAAAGGTGTTTTCTTGGTTATATATGCTTGGTACGAGACGTTGTCGTCTTAGGGATATTATTGTGTGATGAATAATCGGTTTTATTATATTGTTTACTATTGGTGGTGTGACAGGTATAATTCTTTCTGCTTCCGTTTTAGATATGGTTCTCCACGATACGTGGTTTGTTGTTGCTCATTTTCATTATGTGTTATCATTGGGTTCTTATAGTGCTGTTGTTATTTCGTTGATTTGGTGGTGACCTTTGATTACAGGTTATTCGTTGAATCTTTCGTTATTACAGGGTCACTGATTTTGTTCGATGCTAGGGTTTAATTTTTGTTTTTTTCCTATGCATTACTTAGGGTTATGTGGTCTCCCCCGCCGTGTTTGTTG
>L_F38_3.ab1
TTGGTTATCATGGTTTGGTTTTTGCTATGTTTGCTATAGTGTGTCTTGGCAGTGTGGTTTGAGGGCATCATATGTTTATGGTGGGTTTCGATGTTCAAACCGCTGTGTTTTTTAGTTCTGTAACTATGATTATAGGCGTGCCGACTGGTATAAAGGTGTTTTCTTGGTTATATATGCTTGGCACGAGACGTTGTCGTCTTAGAGATATTATTGTGTGATGAATAATCGGTTTTATTATATTGTTCACTATTGGTGGTGTGACAGGTATAATTCTTTCTGCTTCCGTTTTAGATATGGTTCTCCACGATACGTGGTTTGTTGTTGCTCATTTTCATTATGTGTTATCATTGGGTTCTTATAGTGCTGTTGTTATTTCGTTGATTTGGTGGTGACCTTTGATCACAGGTTATTCGTTGAATCTTTCGTTATTACAGGGTCACTGATTTTGTTCGATGCTAGGGTTTAATTTTTGTTTTTTTCCTATGCATTACTTGGGGTTATGTGGTCTCCCCCGCCGTGTTTGCTG
>L_F38_4.ab1
TTGGTTATCATGGTTTGGTTTTCGCTATGTTTGCTATAGTGTGTCTTGGCAGTGTGGTTTGAGGGCATCATATGTTTATGGTGGGTTTCGATGTTCAAACCGCTGTGTTTTTTAGTTCTGTAACTATGATTATAGGTGTGCCGACTGGTATAAAGGTGTTTTCTTGGTTATATATGCTTGGTACGAGACGTTGTCGTCTTAGGGATATTATTGTGTGATGAATAATCGGTTTTATTATATTGTTTACTATTGGTGGTGTGACAGGTATAATTCTTTCTGCTTCCGTTTTAGATATGGTTCTCCACGATACGTGGTTTGTTGTTGCTCATTTTCATTATGTGTTATCATTGGGTTCTTATAGTGCTGTTGTTATTTCGTTGATTTGGTGGTGACCTTTGATTACAGGTTATTCGTTGAATCTTTCGTTATTACAGGGTCACTGATTTTGTTCGATGCTAGGGTTTAATTTTTGTTTTTTTCCTATGCATTACTTAGGGTTATGTGGTCTCCCCCGCCGTGTTTGTTG
>L_F38_6.ab1
TTGGTTATCATGGTTTGGTTTTCGCTATGTTTGCTATAGTGTGTCTTGGCAGTGTGGTTTGAGGGCATCATATGTTTATGGTGGGTTTCGATGTTCAAACCGCTGTGTTTTTTAGTTCTGTAACTATGATTATAGGTGTGCCGACTGGTATAAAGGTGTTTTCTTGGTTATATATGCTTGGTACGAGACGTTGTCGTCTTAGGGATATTATTGTGTGATGAATAATCGGTTTTATTATATTGTTTACTATTGGTGGTGTGACAGGTATAATTCTTTCTGCTTCCGTTTTAGATATGGTTCTCCACGATACGTGGTTTGTTGTTGCTCATTTTCATTATGTGTTATCATTGGGTTCTTATAGTGCTGTTGTTATTTCGTTGATTTGGTGGTGACCTTTGATTACAGGTTATTCGTTGAATCTTTCGTTATTACAGGGTCACTGATTTTGTTCGATGCTAGGGTTTAATTTTTGTTTTTTTCCTATGCATTACTTAGGGTTATGTGGTCTCCCCCGCCGTGTTTGTTG
>L_F41_1b.ab1
TTGGTTATCATGGTTTGGTTTTCGCTATGTTTGCTATAGTGTGTCTTGGCAGTGTGGTTTGAGGGCATCATATGTTTATGGTGGGTTTCGATGTTCAAACCGCTGTGTTTTTTAGTTCTGTAACTATGATTATAGGTGTGCCGACTGGTATAAAGGTGTTTTCTTGGTTATATATGCTTGGTACGAGACGTTGTCGTCTTAGGGATATTATTGTGTGATGAATAATCGGTTTTATTATATTGTTTACTATTGGTGGTGTGACAGGTATAATTCTTTCTGCTTCCGTTTTAGATATGGTTCTCCACGATACGTGGTTTGTTGTTGCTCATTTTCATTATGTGTTATCATTGGGTTCTTATAGTGCTGTTGTTATTTCGTTGATTTGGTGGTGACCTTTGATTACAGGTTATTCGTTGAATTTTTCGTTATTACAGGGTCACTGATTTTGTTCGATGCTAGGGTTTAATTTTTGTTTTTTTCCTATGCATTACTTGGGGTTATGTGGTCTCCCCCGCCGTGTTTGCTG
>L_F41_2.ab1
TTGGTTATCATGGTTTGGTTTTTGCTATGTTTGCTATAGTGTGTCTTGGCAGTGTGGTTTGAGGGCATCATATGTTTATGGTGGGTTTCGATGTTCAAACCGCTGTGTTTTTTAGTTCTGTAACTATGATTATAGGCGTACCGACTGGTATAAAGGTGTTTTCTTGGTTATATATGCTTGGCACGAGACGTTGTCGTCTTAGAGATATTATTGTGTGATGAATAATCGGTTTTATTATATTGTTTACTATTGGTGGTGTGACAGGTATAATTCTTTCTGCTTCCGTTTTAGATATGGTTCTCCACGATACGTGGTTTGTTGTTGCTCATTTTCATTATGTGTTATCATTGGGTTCTTATAGTGCTGTTGTTATTTCGTTGATTTGGTGGTGACCTTTGATCACAGGTTATTCGTTGAATCTTTCGTTATTACAGGGTCACTGATTTTGTTCGATGCTAGGGTTTAATTTTTGTTTTTTTCCTATGCATTACTTGGGGTTATGTGGTCTCCCCCGCCGTGTTTGCTG
>L_F41_2b.ab1
TTGGTTATCATGGTTTGGTTTTTGCTATGTTTGCTATAGTGTGTCTTGGCAGTGTGGTTTGAGGGCATCATATGTTTATGGTGGGTTTCGATGTTCAAACCGCTGTGTTTTTTAGTTCTGTAACTATGATTATAGGCGTACCGACTGGTATAAAGGTGTTTTCTTGGTTATATATGCTTGGCACGAGACGTTGTCGTCTTAGAGATATTATTGTGTGATGAATAATCGGTTTTATTATATTGTTTACTATTGGTGGTGTGACAGGTATAATTCTTTCTGCTTCCGTTTTAGATATGGTTCTCCACGATACGTGGTTTGTTGTTGCTCATTTTCATTATGTGTTATCATTGGGTTCTTATAGTGCTGTTGTTATTTCGTTGATTTGGTGGTGACCTTTGATCACAGGTTATTCGTTGAATCTTTCGTTATTACAGGGTCACTGATTTTGTTCGATGCTAGGGTTTAATTTTTGTTTTTTTCCTATGCATTACTTGGGGTTATGTGGTCTCCCCCGCCGTGTTTGCTG
>L_F41_3.ab1
TTGGTTATCATGGTTTGGTTTTCGCTATGTTTGCTATAGTGTGTCTTGGCAGTGTGGTTTGAGGGCATCATATGTTTATGGTGGGTTTCGATGTTCAAACCGCTGTGTTTTTTAGTTCTGTAACTATGATTATAGGTGTGCCGACTGGTATAAAGGTGTTTTCTTGGTTATATATGCTTGGTACGAGACGTTGTCGTCTTAGGGATATTATTGTGTGATGAATAATCGGTTTTATTATATTGTTTACTATTGGTGGTGTGACAGGTATAATTCTTTCTGCTTCCGTTTTAGATATGGTTCTCCACGATACGTGGTTTGTTGTTGCTCATTTTCATTATGTGTTATCATTGGGTTCTTATAGTGCTGTTGTTATTTCGTTGATTTGGTGGTGACCTTTGATTACAGGTTATTCGTTGAATTTTTCGTTATTACAGGGTCACTGATTTTGTTCGATGCTAGGGTTTAATTTTTGTTTTTTTCCTATGCATTACTTGGGGTTATGTGGTCTCCCCCGCCGTGTTTGCTG
>L_F41_4.ab1
TTGGTTATCATGGTTTGGTTTTTGCTATGTTTGCTATAGTGTGTCTTGGCAGTGTGGTTTGAGGGCATCATATGTTTATGGTGGGTTTCGATGTTCAAACCGCTGTGTTTTTTAGTTCTGTAACTATGATTATAGGCGTACCGACTGGTATAAAGGTGTTTTCTTGGTTATATATGCTTGGCACGAGACGTTGTCGTCTTAGAGATATTATTGTGTGATGAATAATCGGTTTTATTATATTGTTTACTATTGGTGGTGTGACAGGTATAATTCTTTCTGCTTCCGTTTTAGATATGGTTCTCCACGATACGTGGTTTGTTGTTGCTCATTTTCATTATGTGTTATCATTGGGTTCTTATAGTGCTGTTGTTATTTCGTTGATTTGGTGGTGACCTTTGATCACAGGTTATTCGTTGAATCTTTCGTTATTACAGGGTCACTGATTTTGTTCGATGCTAGGGTTTAATTTTTGTTTTTTTCCTATGCATTACTTGGGGTTATGTGGTCTCCCCCGCCGTGTTTGCTG
>M77_HOA_1.ab1
TTGGTTATCATGGTTTGGTTTTTGCTATGTTTGCTATAGTGTGTCTTGGCAGTGTGGTTTGAGGGCATCATATGTTTATGGTGGGTTTCGATGTTCAAACCGCTGTGTTTTTTAGTTCTGTAACTATGATTATAGGCGTACCGACTGGTATAAAGGTGTTTTCTTGGTTATATATGCTTGGCACGAGACGTTGTCGTCTTAGAGATATTATTGTGTGATGAATAATCGGTTTTATTATATTGTTTACTATTGGTGGTGTGACAGGTATAATTCTTTCTGCTTCCGTTTTAGATATGGTTCTCCACGATACGTGGTTTGTTGTTGCTCATTTTCATTATGTGTTATCATTGGGTTCTTATAGTGCTGTTGTTATTTCGTTGATTTGGTGGTGACCTTTGATCACAGGTTATTCGTTGAATCTTTCGTTATTACAGGGTCACTGATTTTGTTCGATGCTAGGGTTTAATTTTTGTTTTTTTCCTATGCATTACTTGGGGTTATGTGGTCTCCCCCGCCGTGTTTGCTG
>M77_HOA_2.ab1
TTGGTTATCATGGTTTGGTTTTTGCTATGTTTGCTATAGTGTGTCTTGGCAGTGTGGTTTGAGGGCATCATATGTTTATGGTGGGTTTCGATGTTCAAACCGCTGTGTTTTTTAGTTCTGTAACTATGATTATAGGCGTACCGACTGGTATAAAGGTGTTTTCTTGGTTATATATGCTTGGCACGAGACGTTGTCGTCTTAGAGATATTATTGTGTGATGAATAATCGGTTTTATTATATTGTTTACTATTGGTGGTGTGACAGGTATAATTCTTTCTGCTTCCGTTTTAGATATGGTTCTCCACGATACGTGGTTTGTTGTTGCTCATTTTCATTATGTGTTATCATTGGGTTCTTATAGTGCTGTTGTTATTTCGTTGATTTGGTGGTGACCTTTGATCACAGGTTATTCGTTGAATCTTTCGTTATTACAGGGTCACTGATTTTGTTCGATGCTAGGGTTTAATTTTTGTTTTTTTCCTATGCATTACTTGGGGTTATGTGGTCTCCCCCGCCGTGTTTGCTG
>M77_HOA_3.ab1
TTGGTTATCATGGTTTGGTTTTCGCTATGTTTGCTATAGTGTGTCTTGGCAGTGTGGTTTGAGGGCATCATATGTTTATGGTGGGTTTCGATGTTCAAACCGCTGTGTTTTTTAGTTCTGTAACTATGATTATAGGTGTGCCGACTGGTATAAAGGTGTTTTCTTGGTTATATATGCTTGGTACGAGACGTTGTCGTCTTAGGGATATTATTGTGTGATGAATAATCGGTTTTATTATATTGTTTACTATTGGTGGTGTGACAGGTATAATTCTTTCTGCTTCCGTTTTAGATATGGTTCTCCACGATACGTGGTTTGTTGTTGCTCATTTTCATTATGTGTTATCATTGGGTTCTTATAGTGCTGTTGTTATTTCGTTGATTTGGTGGTGACCTTTGATTACAGGTTATTCGTTGAATCTTTCGTTATTACAGGGTCACTGATTTTGTTCGATGCTAGGGTTTAATTTTTGTTTTTTTCCTATGCATTACTTAGGGTTATGTGGTCTCCCCCGCCGTGTTTGTTG
>M77_HOA_4.ab1
TTGGTTATCATGGTTTGGTTTTTGCTATGTTTGCTATAGTGTGTCTTGGCAGTGTGGTTTGAGGGCATCATATGTTTATGGTGGGTTTCGATGTTCAAACCGCTGTGTTTTTTAGTTCTGTAACTATGATTATAGGCGTGCCGACTGGTATAAAGGTGTTTTCTTGGTTATATATGCTTGGCACGAGACGTTGTCGTCTTAGAGATATTATTGTGTGATGAATAATCGGTTTTATTATATTGTTTACTATTGGTGGTGTGACAGGTATAATTCTTTCTGCTTCCGTTTTAGATATGGTTCTCCACGATACGTGGTTTGTTGTTGCTCATTTTCATTATGTGTTATCATTGGGTTCTTATAGTGCTGTTGTTATTTCGTTGATTTGGTGGTGACCTTTGATCACAGGTTATTCGTTGAATCTTTCGTTATTACAGGGTCACTGATTTTGTTCGATGCTAGGGTTTAATTTTTGTTTTTTTCCTATGCATTACTTGGGGTTATGTGGTCTCCCCCGCCGTGTTTGCTG
>M77_HOA_5.ab1
TTGGTTATCATGGTTTGGTTTTTGCTATGTTTGCTATAGTGTGTCTTGGCAGTGTGGTTTGAGGGCATCATATGTTTATGGTGGGTTTCGATGTTCAAACCGCTGTGTTTTTTAGTTCTGTAACTATGATTATAGGCGTACCGACTGGTATAAAGGTGTTTTCTTGGTTATATATGCTTGGCACGAGACGTTGTCGTCTTAGAGATATTATTGTGTGATGAATAATCGGTTTTATTATATTGTTTACTATTGGTGGTGTGACAGGTATAATTCTTTCTGCTTCCGTTTTAGATATGGTTCTCCACGATACGTGGTTTGTTGTTGCTCATTTTCATTATGTGTTATCATTGGGTTCTTATAGTGCTGTTGTTATTTCGTTGATTTGGTGGTGACCTTTGATCACAGGTTATTCGTTGAATCTTTCGTTATTACAGGGTCACTGATTTTGTTCGATGCTAGGGTTTAATTTTTGTTTTTTTCCTATGCATTACTTGGGGTTATGTGGTCTCCCCCGCCGTGTTTGCTG
>M77_HOA_6.ab1
TTGGTTATCATGGTTTGGTTTTTGCTATGTTTGCTATAGTGTGTCTTGGCAGTGTGGTTTGAGGGCATCATATGTTTATGGTGGGTTTCGATGTTCAAACCGCTGTGTTTTTTAGTTCTGTAACTATGATTATAGGCGTACCGACTGGTATAAAGGTGTTTTCTTGGTTATATATGCTTGGCACGAGACGTTGTCGTCTTAGAGATATTATTGTGTGATGAATAATCGGTTTTATTATATTGTTTACTATTGGTGGTGTGACAGGTATAATTCTTTCTGCTTCCGTTTTAGATATGGTTCTCCACGATACGTGGTTTGTTGTTGCTCATTTTCATTATGTGTTATCATTGGGTTCTTATAGTGCTGTTGTTATTTCGTTGATTTGGTGGTGACCTTTGATCACAGGTTATTCGTTGAATCTTTCGTTATTACAGGGTCACTGATTTTGTTCGATGCTAGGGTTTAATTTTTGTTTTTTTCCTATGCATTACTTGGGGTTATGTGGTCTCCCCCGCCGTGTTTGCTG
>M77_HOA_7.ab1
TTGGTTATCATGGTTTGGTTTTTGCTATGTTTGCTATAGTGTGTCTTGGCAGTGTGGTTTGAGGGCATCATATGTTTATGGTGGGTTTCGATGTTCAAACCGCTGTGTTTTTTAGTTCTGTAACTATGATTATAGGCGTACCGACTGGTATAAAGGTGTTTTCTTGGTTATATATGCTTGGCACGAGACGTTGTCGTCTTAGAGATATTATTGTGTGATGAATAATCGGTTTTATTATATTGTTTACTATTGGTGGTGTGACAGGTATAATTCTTTCTGCTTCCGTTTTAGATATGGTTCTCCACGATACGTGGTTTGTTGTTGCTCATTTTCATTATGTGTTATCATTGGGTTCTTATAGTGCTGTTGTTATTTCGTTGATTTGGTGGTGACCTTTGATCACAGGTTATTCGTTGAATCTTTCGTTATTACAGGGTCACTGATTTTGTTCGATGCTAGGGTTTAATTTTTGTTTTTTTCCTATGCATTACTTGGGGTTATGTGGTCTCCCCCGCCGTGTTTGCTG
>M77_HOA_8.ab1
TTGGTTATCATGGTTTGGTTTTTGCTATGTTTGCTATAGTGTGTCTTGGCAGTGTGGTTTGAGGGCATCATATGTTTATGGTGGGTTTCGATGTTCAAACCGCTGTGTTTTTTAGTTCTGTAACTATGATTATAGGCGTACCGACTGGTATAAAGGTGTTTTCTTGGTTATATATGCTTGGCACGAGACGTTGTCGTCTTAGAGATATTATTGTGTGATGAATAATCGGTTTTATTATATTGTTTACTATTGGTGGTGTGACAGGTATAATTCTTTCTGCTTCCGTTTTAGATATGGTTCTCCACGATACGTGGTTTGTTGTTGCTCATTTTCATTATGTGTTATCATTGGGTTCTTATAGTGCTGTTGTTATTTCGTTGATTTGGTGGTGACCTTTGATCACAGGTTATTCGTTGAATCTTTCGTTATTACAGGGTCACTGATTTTGTTCGATGCTAGGGTTTAATTTTTGTTTTTTTCCTATGCATTACTTGGGGTTATGTGGTCTCCCCCGCCGTGTTTGCTG
>M77_HOA_9.ab1
TTGGTTATCATGGTTTGGTTTTTGCTATGTTTGCTATAGTGTGTCTTGGCAGTGTGGTTTGAGGGCATCATATGTTTATGGTGGGTTTCGATGTTCAAACCGCTGTGTTTTTTAGTTCTGTAACTATGATTATAGGCGTACCGACTGGTATAAAGGTGTTTTCTTGGTTATATATGCTTGGCACGAGACGTTGTCGTCTTAGAGATATTATTGTGTGATGAATAATCGGTTTTATTATATTGTTTACTATTGGTGGTGTGACAGGTATAATTCTTTCTGCTTCCGTTTTAGATATGGTTCTCCACGATACGTGGTTTGTTGTTGCTCATTTTCATTATGTGTTATCATTGGGTTCTTATAGTGCTGTTGTTATTTCGTTGATTTGGTGGTGACCTTTGATCACAGGTTATTCGTTGAATCTTTCGTTATTACAGGGTCACTGATTTTGTTCGATGCTAGGGTTTAATTTTTGTTTTTTTCCTATGCATTACTTGGGGTTATGTGGTCTCCCCCGCCGTGTTTGCTG
>M77_HOA_10.ab1
TTGGTTATCATGGTTTGGTTTTTGCTATGTTTGCTATAGTGTGTCTTGGCAGTGTGGTTTGAGGGCATCATATGTTTATGGTGGGTTTCGATGTTCAAACCGCTGTGTTTTTTAGTTCTGTAACTATGATTATAGGCGTACCGACTGGTATAAAGGTGTTTTCTTGGTTATATATGCTTGGCACGAGACGTTGTCGTCTTAGAGATATTATTGTGTGATGAATAATCGGTTTTATTATATTGTTTACTATTGGTGGTGTGACAGGTATAATTCTTTCTGCTTCCGTTTTAGATATGGTTCTCCACGATACGTGGTTTGTTGTTGCTCATTTTCATTATGTGTTATCATTGGGTTCTTATAGTGCTGTTGTTATTTCGTTGATTTGGTGGTGACCTTTGATCACAGGTTATTCGTTGAATCTTTCGTTATTACAGGGTCACTGATTTTGTTCGATGCTAGGGTTTAATTTTTGTTTTTTTCCTATGCATTACTTGGGGTTATGTGGTCTCCCCCGCCGTGTTTGCTG
>M77_HOA_11.ab1
TTGGTTATCATGGTTTGGTTTTTGCTATGTTTGCTATAGTGTGTCTTGGCAGTGTGGTTTGAGGGCATCATATGTTTATGGTGGGTTTCGATGTTCAAACCGCTGTGTTTTTTAGTTCTGTAACTATGATTATAGGCGTACCGACTGGTATAAAGGTGTTTTCTTGGTTATATATGCTTGGCACGAGACGTTGTCGTCTTAGAGATATTATTGTGTGATGAATAATCGGTTTTATTATATTGTTTACTATTGGTGGTGTGACAGGTATAATTCTTTCTGCTTCCGTTTTAGATATGGTTCTCCACGATACGTGGTTTGTTGTTGCTCATTTTCATTATGTGTTATCATTGGGTTCTTATAGTGCTGTTGTTATTTCGTTGATTTGGTGGTGACCTTTGATCACAGGTTATTCGTTGAATCTTTCGTTATTACAGGGTCACTGATTTTGTTCGATGCTAGGGTTTAATTTTTGTTTTTTTCCTATGCATTACTTGGGGTTATGTGGTCTCCCCCGCCGTGTTTGCTG
>M77_HOA_12.ab1
TTGGTTATCATGGTTTGGTTTTTGCTATGTTTGCTATAGTGTGTCTTGGCAGTGTGGTTTGAGGGCATCATATGTTTATGGTGGGTTTCGATGTTCAAACCGCTGTGTTTTTTAGTTCTGTAACTATGATTATAGGCGTACCGACTGGTATAAAGGTGTTTTCTTGGTTATATATGCTTGGCACGAGACGTTGTCGTCTTAGAGATATTATTGTGTGATGAATAATCGGTTTTATTATATTGTTTACTATTGGTGGTGTGACAGGTATAATTCTTTCTGCTTCCGTTTTAGATATGGTTCTCCACGATACGTGGTTTGTTGTTGCTCATTTTCATTATGTGTTATCATTGGGTTCTTATAGTGCTGTTGTTATTTCGTTGATTTGGTGGTGACCTTTGATCACAGGTTATTCGTTGAATCTTTCGTTATTACAGGGTCACTGATTTTGTTCGATGCTAGGGTTTAATTTTTGTTTTTTTCCTATGCATTACTTGGGGTTATGTGGTCTCCCCCGCCGTGTTTGCTG
>M77_HOA_13.ab1
TTGGTTATCATGGTTTGGTTTTCGCTATGTTTGCTATAGTGTGTCTTGGCAGTGTGGTTTGAGGGCATCATATGTTTATGGTGGGTTTCGATGTTCAAACCGCTGTGTTTTTTAGTTCTGTAACTATGATTATAGGTGTGCCGACTGGTATAAAGGTGTTTTCTTGGTTATATATGCTTGGTACGAGACGTTGTCGTCTTAGGGATATTATTGTGTGATGAATAATCGGTTTTATTATATTGTTTACTATTGGTGGTGTGACAGGTATAATTCTTTCTGCTTCCGTTTTAGATATGGTTCTCCACGATACGTGGTTTGTTGTTGCTCATTTTCATTATGTGTTATCATTGGGTTCTTATAGTGCTGTTGTTATTTCGTTGATTTGGTGGTGACCTTTGATTACAGGTTATTCGTTGAATCTTTCGTTATTACAGGGTCACTGATTTTGTTCGATGCTAGGGTTTAATTTTTGTTTTTTTCCTATGCATTACTTAGGGTTATGTGGTCTCCCCCGCCGTGTTTGTTG
>M79_HOA_1.ab1
TTGGTTATCATGGTTTGGTTTTTGCTATGTTTGCTATAGTGTGTCTTGGCAGTGTGGTTTGAGGGCATCATATGTTTATGGTGGGTTTCGATGTTCAAACCGCTGTGTTTTTTAGTTCTGTAACTATGATTATAGGCGTACCGACTGGTATAAAGGTGTTTTCTTGGTTATATATGCTTGGCACGAGACGTTGTCGTCTTAGAGATATTATTGTGTGATGAATAATCGGTTTTATTATATTGTTTACTATTGGTGGTGTGACAGGTATAATTCTTTCTGCTTCCGTTTTAGATATGGTTCTCCACGATACGTGGTTTGTTGTTGCTCATTTTCATTATGTGTTATCATTGGGTTCTTATAGTGCTGTTGTTATTTCGTTGATTTGGTGGTGACCTTTGATCACAGGTTATTCGTTGAATCTTTCGTTATTACAGGGTCACTGATTTTGTTCGATGCTAGGGTTTAATTTTTGTTTTTTTCCTATGCATTACTTGGGGTTATGTGGTCTCCCCCGCCGTGTTTGCTG
>M79_HOA_2.ab1
TTGGTTATCATGGTTTGGTTTTTGCTATGTTTGCTATAGTGTGTCTTGGCAGTGTGGTTTGAGGGCATCATATGTTTATGGTGGGTTTCGATGTTCAAACCGCTGTGTTTTTTAGTTCTGTAACTATGATTATAGGCGTACCGACTGGTATAAAGGTGTTTTCTTGGTTATATATGCTTGGCACGAGACGTTGTCGTCTTAGAGATATTATTGTGTGATGAATAATCGGTTTTATTATATTGTTTACTATTGGTGGTGTGACAGGTATAATTCTTTCTGCTTCCGTTTTAGATATGGTTCTCCACGATACGTGGTTTGTTGTTGCTCATTTTCATTATGTGTTATCATTGGGTTCTTATAGTGCTGTTGTTATTTCGTTGATTTGGTGGTGACCTTTGATCACAGGTTATTCGTTGAATCTTTCGTTATTACAGGGTCACTGATTTTGTTCGATGCTAGGGTTTAATTTTTGTTTTTTTCCTATGCATTACTTGGGGTTATGTGGTCTCCCCCGCCGTGTTTGCTG
>M79_HOA_3.ab1
TTGGTTATCATGGTTTGGTTTTTGCTATGTTTGCTATAGTGTGTCTTGGCAGTGTGGTTTGAGGGCATCATATGTTTATGGTGGGTTTCGATGTTCAAACCGCTGTGTTTTTTAGTTCTGTAACTATGATTATAGGCGTACCGACTGGTATAAAGGTGTTTTCTTGGTTATATATGCTTGGCACGAGACGTTGTCGTCTTAGAGATATTATTGTGTGATGAATAATCGGTTTTATTATATTGTTTACTATTGGTGGTGTGACAGGTATAATTCTTTCTGCTTCCGTTTTAGATATGGTTCTCCACGATACGTGGTTTGTTGTTGCTCATTTTCATTATGTGTTATCATTGGGTTCTTATAGTGCTGTTGTTATTTCGTTGATTTGGTGGTGACCTTTGATCACAGGTTATTCGTTGAATCTTTCGTTATTACAGGGTCACTGATTTTGTTCGATGCTAGGGTTTAATTTTTGTTTTTTTCCTATGCATTACTTGGGGTTATGTGGTCTCCCCCGCCGTGTTTGCTG
>M79_HOA_4.ab1
TTGGTTATCATGGTTTGGTTTTCGCTATGTTTGCTATAGTGTGTCTTGGCAGTGTGGTTTGAGGGCATCATATGTTTATGGTGGGTTTCGATGTTCAAACCGCTGTGTTTTTTAGTTCTGTAACTATGATTATAGGTGTGCCGACTGGTATAAAGGTGTTTTCTTGGTTATATATGCTTGGTACGAGACGTTGTCGTCTTAGGGATATTATTGTGTGATGAATAATCGGTTTTATTATATTGTTTACTATTGGTGGTGTGACAGGTATAATTCTTTCTGCTTCCGTTTTAGATATGGTTCTCCACGATACGTGGTTTGTTGTTGCTCATTTTCATTATGTGTTATCATTGGGTTCTTATAGTGCTGTTGTTATTTCGTTGATTTGGTGGTGACCTTTGATTACAGGTTATTCGTTGAATCTTTCGTTATTACAGGGTCACTGATTTTGTTCGATGCTAGGGTTTAATTTTTGTTTTTTTCCTATGCATTACTTAGGGTTATGTGGTCTCCCCCGCCGTGTTTGTTG
>M79_HOA_5.ab1
TTGGTTATCATGGTTTGGTTTTTGCTATGTTTGCTATAGTGTGTCTTGGCAGTGTGGTTTGAGGGCATCATATGTTTATGGTGGGTTTCGATGTTCAAACCGCTGTGTTTTTTAGTTCTGTAACTATGATTATAGGCGTACCGACTGGTATAAAGGTGTTTTCTTGGTTATATATGCTTGGCACGAGACGTTGTCGTCTTAGAGATATTATTGTGTGATGAATAATCGGTTTTATTATATTGTTTACTATTGGTGGTGTGACAGGTATAATTCTTTCTGCTTCCGTTTTAGATATGGTTCTCCACGATACGTGGTTTGTTGTTGCTCATTTTCATTATGTGTTATCATTGGGTTCTTATAGTGCTGTTGTTATTTCGTTGATTTGGTGGTGACCTTTGATCACAGGTTATTCGTTGAATCTTTCGTTATTACAGGGTCACTGATTTTGTTCGATGCTAGGGTTTAATTTTTGTTTTTTTCCTATGCATTACTTGGGGTTATGTGGTCTCCCCCGCCGTGTTTGCTG
>M79_HOA_6.ab1
TTGGTTATCATGGTTTGGTTTTCGCTATGTTTGCTATAGTGTGTCTTGGCAGTGTGGTTTGAGGGCATCATATGTTTATGGTGGGTTTCGATGTTCAAACCGCTGTGTTTTTTAGTTCTGTAACTATGATTATAGGTGTGCCGACTGGTATAAAGGTGTTTTCTTGGTTATATATGCTTGGTACGAGACGTTGTCGTCTTAGAGATATTATTGTGTGATGAATAATCGGTTTTATTATATTGTTTACTATTGGTGGTGTGACAGGTATAATTCTTTCTGCTTCCGTTTTAGATATGGTTCTCCACGATACGTGGTTTGTTGTTGCTCATTTTCATTATGTGTTATCATTGGGTTCTTATAGTGCTGTTGTTATTTCGTTGATTTGGTGGTGACCTTTGATTACAGGTTATTCGTTGAATTTTTCGTTATTACAGGGTCACTGATTTTGTTCGATGCTAGGGTTTAATTTTTGTTTTTTTCCTATGCATTACTTGGGGTTATGTGGTCTCCCCCGCCGTGTTTGCTG
>M79_HOA_7.ab1
TTGGTTATCATGGTTTGGTTTTTGCTATGTTTGCTATAGTGTGTCTTGGCAGTGTGGTTTGAGGGCATCATATGTTTATGGTGGGTTTCGATGTTCAAACCGCTGTGTTTTTTAGTTCTGTAACTATGATTATAGGCGTACCGACTGGTATAAAGGTGTTTTCTTGGTTATATATGCTTGGCACGAGACGTTGTCGTCTTAGAGATATTATTGTGTGATGAATAATCGGTTTTATTATATTGTTTACTATTGGTGGTGTGACAGGTATAATTCTTTCTGCTTCCGTTTTAGATATGGTTCTCCACGATACGTGGTTTGTTGTTGCTCATTTTCATTATGTGTTATCATTGGGTTCTTATAGTGCTGTTGTTATTTCGTTGATTTGGTGGTGACCTTTGATCACAGGTTATTCGTTGAATCTTTCGTTATTACAGGGTCACTGATTTTGTTCGATGCTAGGGTTTAATTTTTGTTTTTTTCCTATGCATTACTTGGGGTTATGTGGTCTCCCCCGCCGTGTTTGCTG
>M79_HOA_8.ab1
TTGGTTATCATGGTTTGGTTTTTGCTATGTTTGCTATAGTGTGTCTTGGCAGTGTGGTTTGAGGGCATCATATGTTTATGGTGGGTTTCGATGTTCAAACCGCTGTGTTTTTTAGTTCTGTAACTATGATTATAGGCGTACCGACTGGTATAAAGGTGTTTTCTTGGTTATATATGCTTGGCACGAGACGTTGTCGTCTTAGAGATATTATTGTGTGATGAATAATCGGTTTTATTATATTGTTTACTATTGGTGGTGTGACAGGTATAATTCTTTCTGCTTCCGTTTTAGATATGGTTCTCCACGATACGTGGTTTGTTGTTGCTCATTTTCATTATGTGTTATCATTGGGTTCTTATAGTGCTGTTGTTATTTCGTTGATTTGGTGGTGACCTTTGATCACAGGTTATTCGTTGAATCTTTCGTTATTACAGGGTCACTGATTTTGTTCGATGCTAGGGTTTAATTTTTGTTTTTTTCCTATGCATTACTTGGGGTTATGTGGTCTCCCCCGCCGTGTTTGCTG
>M79_HOA_9.ab1
TTGGTTATCATGGTTTGGTTTTCGCTATGTTTGCTATAGTGTGTCTTGGCAGTGTGGTTTGAGGGCATCATATGTTTATGGTGGGTTTCGATGTTCAAACCGCTGTGTTTTTTAGTTCTGTAACTATGATTATAGGTGTGCCGACTGGTATAAAGGTGTTTTCTTGGTTATATATGCTTGGTACGAGACGTTGTCGTCTTAGGGATATTATTGTGTGATGAATAATCGGTTTTATTATATTGTTTACTATTGGTGGTGTGACAGGTATAATTCTTTCTGCTTCCGTTTTAGATATGGTTCTCCACGATACGTGGTTTGTTGTTGCTCATTTTCATTATGTGTTATCATTGGGTTCTTATAGTGCTGTTGTTATTTCGTTGATTTGGTGGTGACCTTTGATTACAGGTTATTCGTTGAATTTTTCGTTATTACAGGGTCACTGATTTTGTTCGATGCTAGGGTTTAATTTTTGTTTTTTTCCTATGCATTACTTGGGGTTATGTGGTCTCCCCCGCCGTGTTTGTTG
>M79_HOA_10.ab1
TTGGTTATCATGGTTTGGTTTTTGCTATGTTTGCTATAGTGTGTCTTGGCAGTGTGGTTTGAGGGCATCATATGTTTATGGTGGGTTTCGATGTTCAAACCGCTGTGTTTTTTAGTTCTGTAACTATGATTATAGGCGTACCGACTGGTATAAAGGTGTTTTCTTGGTTATATATGCTTGGCACGAGACGTTGTCGTCTTAGAGATATTATTGTGTGATGAATAATCGGTTTTATTATATTGTTTACTATTGGTGGTGTGACAGGTATAATTCTTTCTGCTTCCGTTTTAGATATGGTTCTCCACGATACGTGGTTTGTTGTTGCTCATTTTCATTATGTGTTATCATTGGGTTCTTATAGTGCTGTTGTTATTTCGTTGATTTGGTGGTGACCTTTGATCACAGGTTATTCGTTGAATCTTTCGTTATTACAGGGTCACTGATTTTGTTCGATGCTAGGGTTTAATTTTTGTTTTTTTCCTATGCATTACTTGGGGTTATGTGGTCTCCCCCGCCGTGTTTGCTG
>M79_HOA_11.ab1
TTGGTTATCATGGTTTGGTTTTTGCTATGTTTGCTATAGTGTGTCTTGGCAGTGTGGTTTGAGGGCATCATATGTTTATGGTGGGTTTCGATGTTCAAACCGCTGTGTTTTTTAGTTCTGTAACTATGATTATAGGCGTACCGACTGGTATAAAGGTGTTTTCTTGGTTATATATGCTTGGCACGAGACGTTGTCGTCTTAGAGATATTATTGTGTGATGAATAATCGGTTTTATTATATTGTTTACTATTGGTGGTGTGACAGGTATAATTCTTTCTGCTTCCGTTTTAGATATGGTTCTCCACGATACGTGGTTTGTTGTTGCTCATTTTCATTATGTGTTATCATTGGGTTCTTATAGTGCTGTTGTTATTTCGTTGATTTGGTGGTGACCTTTGATCACAGGTTATTCGTTGAATCTTTCGTTATTACAGGGTCACTGATTTTGTTCGATGCTAGGGTTTAATTTTTGTTTTTTTCCTATGCATTACTTGGGGTTATGTGGTCTCCCCCGCCGTGTTTGCTG
>M79_HOA_12.ab1
TTGGTTATCATGGTTTGGTTTTCGCTATGTTTGCTATAGTGTGTCTTGGCAGTGTGGTTTGAGGGCATCATATGTTTATGGTGGGTTTCGATGTTCAAACCGCTGTGTTTTTTAGTTCTGTAACTATGATTATAGGTGTGCCGACTGGTATAAAGGTGTTTTCTTGGTTATATATGCTTGGTACGAGACGTTGTCGTCTTAGGGATATTATTGTGTGATGAATAATCGGTTTTATTATATTGTTTACTATTGGTGGTGTGACAGGTATAATTCTTTCTGCTTCCGTTTTAGATATGGTTCTCCACGATACGTGGTTTGTTGTTGCTCATTTTCATTATGTGTTATCATTGGGTTCTTATAGTGCTGTTGTTATTTCGTTGATTTGGTGGTGACCTTTGATTACAGGTTATTCGTTGAATCTTTCGTTATTACAGGGTCACTGATTTTGTTCGATGCTAGGGTTTAATTTTTGTTTTTTTCCTATGCATTACTTAGGGTTATGTGGTCTCCCCCGCCGTGTTTGTTG
>M79_HOA_13.ab1
TTGGTTATCATGGTTTGGTTTTTGCTATGTTTGCTATAGTGTGTCTTGGCAGTGTGGTTTGAGGGCATCATATGTTTATGGTGGGTTTCGATGTTCAAACCGCTGTGTTTTTTAGTTCTGTAACTATGATTATAGGCGTACCGACTGGTATAAAGGTGTTTTCTTGGTTATATATGCTTGGCACGAGACGTTGTCGTCTTAGAGATATTATTGTGTGATGAATAATCGGTTTTATTATATTGTTTACTATTGGTGGTGTGACAGGTATAATTCTTTCTGCTTCCGTTTTAGATATGGTTCTCCACGATACGTGGTTTGTTGTTGCTCATTTTCATTATGTGTTATCATTGGGTTCTTATAGTGCTGTTGTTATTTCGTTGATTTGGTGGTGACCTTTGATCACAGGTTATTCGTTGAATCTTTCGTTATTACAGGGTCACTGATTTTGTTCGATGCTAGGGTTTAATTTTTGTTTTTTTCCTATGCATTACTTGGGGTTATGTGGTCTCCCCCGCCGTGTTTGCTG
>M79_HOA_14.ab1
TTGGTTATCATGGTTTGGTTTTTGCTATGTTTGCTATAGTGTGTCTTGGCAGTGTGGTTTGAGGGCATCATATGTTTATGGTGGGTTTCGATGTTCAAACCGCTGTGTTTTTTAGTTCTGTAACTATGATTATAGGCGTACCGACTGGTATAAAGGTGTTTTCTTGGTTATATATGCTTGGCACGAGACGTTGTCGTCTTAGAGATATTATTGTGTGATGAATAATCGGTTTTATTATATTGTTTACTATTGGTGGTGTGACAGGTATAATTCTTTCTGCTTCCGTTTTAGATATGGTTCTCCACGATACGTGGTTTGTTGTTGCTCATTTTCATTATGTGTTATCATTGGGTTCTTATAGTGCTGTTGTTATTTCGTTGATTTGGTGGTGACCTTTGATCACAGGTTATTCGTTGAATCTTTCGTTATTACAGGGTCACTGATTTTGTTCGATGCTAGGGTTTAATTTTTGTTTTTTTCCTATGCATTACTTGGGGTTATGTGGTCTCCCCCGCCGTGTTTGCTG
>M79_HOA_15.ab1
TTGGTTATCATGGTTTGGTTTTCGCTATGTTTGCTATAGTGTGTCTTGGCAGTGTGGTTTGAGGGCATCATATGTTTATGGTGGGTTTCGATGTTCAAACCGCTGTGTTTTTTAGTTCTGTAACTATGATTATAGGTGTGCCGACTGGTATAAAGGTGTTTTCTTGGTTATATATGCTTGGTACGAGACGTTGTCGTCTTAGGGATATTATTGTGTGATGAATAATCGGTTTTATTATATTGTTTACTATTGGTGGTGTGACAGGTATAATTCTTTCTGCTTCCGTTTTAGATATGGTTCTCCACGATACGTGGTTTGTTGTTGCTCATTTTCATTATGTGTTATCATTGGGTTCTTATAGTGCTGTTGTTATTTCGTTGATTTGGTGGTGACCTTTGATTACAGGTTATTCGTTGAATTTTTCGTTATTACAGGGTCACTGATTTTGTTCGATGCTAGGGTTTAATTTTTGTTTTTTTCCTATGCATTACTTGGGGTTATGTGGTCTCCCCCGCCGTGTTTGTTG
>M79_HOA_16.ab1
TTGGTTATCATGGTTTGGTTTTCGCTATGTTTGCTATAGTGTGTCTTGGCAGTGTGGTTTGAGGGCATCATATGTTTATGGTGGGTTTCGATGTTCAAACCGCTGTGTTTTTTAGTTCTGTAACTATGATTATAGGTGTGCCGACTGGTATAAAGGTGTTTTCTTGGTTATATATGCTTGGTACGAGACGTTGTCGTCTTAGGGATATTATTGTGTGATGAATAATCGGTTTTATTATATTGTTTACTATTGGTGGTGTGACAGGTATAATTCTTTCTGCTTCCGTTTTAGATATGGTTCTCCACGATACGTGGTTTGTTGTTGCTCATTTTCATTATGTGTTATCATTGGGTTCTTATAGTGCTGTTGTTATTTCGTTGATTTGGTGGTGACCTTTGATTACAGGTTATTCGTTGAATCTTTCGTTATTACAGGGTCACTGATTTTGTTCGATGCTAGGGTTTAATTTTTGTTTTTTTCCTATGCATTACTTAGGGTTATGTGGTCTCCCCCGCCGTGTTTGTTG
>M79_HOA_17.ab1
TTGGTTATCATGGTTTGGTTTTTGCTATGTTTGCTATAGTGTGTCTTGGCAGTGTGGTTTGAGGGCATCATATGTTTATGGTGGGTTTCGATGTTCAAACCGCTGTGTTTTTTAGTTCTGTAACTATGATTATAGGCGTACCGACTGGTATAAAGGTGTTTTCTTGGTTATATATGCTTGGCACGAGACGTTGTCGTCTTAGAGATATTATTGTGTGATGAATAATCGGTTTTATTATATTGTTTACTATTGGTGGTGTGACAGGTATAATTCTTTCTGCTTCCGTTTTAGATATGGTTCTCCACGATACGTGGTTTGTTGTTGCTCATTTTCATTATGTGTTATCATTGGGTTCTTATAGTGCTGTTGTTATTTCGTTGATTTGGTGGTGACCTTTGATCACAGGTTATTCGTTGAATCTTTCGTTATTACAGGGTCACTGATTTTGTTCGATGCTAGGGTTTAATTTTTGTTTTTTTCCTATGCATTACTTGGGGTTATGTGGTCTCCCCCGCCGTGTTTGCTG
>M79_HOA_18.ab1
TTGGTTATCATGGTTTGGTTTTTGCTATGTTTGCTATAGTGTGTCTTGGCAGTGTGGTTTGAGGGCATCATATGTTTATGGTGGGTTTCGATGTTCAAACCGCTGTGTTTTTTAGTTCTGTAACTATGATTATAGGCGTACCGACTGGTATAAAGGTGTTTTCTTGGTTATATATGCTTGGCACGAGACGTTGTCGTCTTAGAGATATTATTGTGTGATGAATAATCGGTTTTATTATATTGTTTACTATTGGTGGTGTGACAGGTATAATTCTTTCTGCTTCCGTTTTAGATATGGTTCTCCACGATACGTGGTTTGTTGTTGCTCATTTTCATTATGTGTTATCATTGGGTTCTTATAGTGCTGTTGTTATTTCGTTGATTTGGTGGTGACCTTTGATCACAGGTTATTCGTTGAATCTTTCGTTATTACAGGGTCACTGATTTTGTTCGATGCTAGGGTTTAATTTTTGTTTTTTTCCTATGCATTACTTGGGGTTATGTGGTCTCCCCCGCCGTGTTTGCTG
>M79_HOA_19.ab1
TTGGTTATCATGGTTTGGTTTTTGCTATGTTTGCTATAGTGTGTCTTGGCAGTGTGGTTTGAGGGCATCATATGTTTATGGTGGGTTTCGATGTTCAAACCGCTGTGTTTTTTAGTTCTGTAACTATGATTATAGGCGTACCGACTGGTATAAAGGTGTTTTCTTGGTTATATATGCTTGGCACGAGACGTTGTCGTCTTAGAGATATTATTGTGTGATGAATAATCGGTTTTATTATATTGTTTACTATTGGTGGTGTGACAGGTATAATTCTTTCTGCTTCCGTTTTAGATATGGTTCTCCACGATACGTGGTTTGTTGTTGCTCATTTTCATTATGTGTTATCATTGGGTTCTTATAGTGCTGTTGTTATTTCGTTGATTTGGTGGTGACCTTTGATCACAGGTTATTCGTTGAATCTTTCGTTATTACAGGGTCACTGATTTTGTTCGATGCTAGGGTTTAATTTTTGTTTTTTTCCTATGCATTACTTGGGGTTATGTGGTCTCCCCCGCCGTGTTTGCTG
>M79_HOA_20.ab1
TTGGTTATCATGGTTTGGTTTTTGCTATGTTTGCTATAGTGTGTCTTGGCAGTGTGGTTTGAGGGCATCATATGTTTATGGTGGGTTTCGATGTTCAAACCGCTGTGTTTTTTAGTTCTGTAACTATGATTATAGGCGTACCGACTGGTATAAAGGTGTTTTCTTGGTTATATATGCTTGGCACGAGACGTTGTCGTCTTAGAGATATTATTGTGTGATGAATAATCGGTTTTATTATATTGTTTACTATTGGTGGTGTGACAGGTATAATTCTTTCTGCTTCCGTTTTAGATATGGTTCTCCACGATACGTGGTTTGTTGTTGCTCATTTTCATTATGTGTTATCATTGGGTTCTTATAGTGCTGTTGTTATTTCGTTGATTTGGTGGTGACCTTTGATCACAGGTTATTCGTTGAATCTTTCGTTATTACAGGGTCACTGATTTTGTTCGATGCTAGGGTTTAATTTTTGTTTTTTTCCTATGCATTACTTGGGGTTATGTGGTCTCCCCCGCCGTGTTTGCTG
>M79_HOA_21.ab1
TTGGTTATCATGGTTTGGTTTTTGCTATGTTTGCTATAGTGTGTCTTGGCAGTGTGGTTTGAGGGCATCATATGTTTATGGTGGGTTTCGATGTTCAAACCGCTGTGTTTTTTAGTTCTGTAACTATGATTATAGGCGTACCGACTGGTATAAAGGTGTTTTCTTGGTTATATATGCTTGGCACGAGACGTTGTCGTCTTAGAGATATTATTGTGTGATGAATAATCGGTTTTATTATATTGTTTACTATTGGTGGTGTGACAGGTATAATTCTTTCTGCTTCCGTTTTAGATATGGTTCTCCACGATACGTGGTTTGTTGTTGCTCATTTTCATTATGTGTTATCATTGGGTTCTTATAGTGCTGTTGTTATTTCGTTGATTTGGTGGTGACCTTTGATCACAGGTTATTCGTTGAATCTTTCGTTATTACAGGGTCACTGATTTTGTTCGATGCTAGGGTTTAATTTTTGTTTTTTTCCTATGCATTACTTGGGGTTATGTGGTCTCCCCCGCCGTGTTTGCTG
>M79_HOA_22.ab1
TTGGTTATCATGGTTTGGTTTTTGCTATGTTTGCTATAGTGTGTCTTGGCAGTGTGGTTTGAGGGCATCATATGTTTATGGTGGGTTTCGATGTTCAAACCGCTGTGTTTTTTAGTTCTGTAACTATGATTATAGGCGTACCGACTGGTATAAAGGTGTTTTCTTGGTTATATATGCTTGGCACGAGACGTTGTCGTCTTAGAGATATTATTGTGTGATGAATAATCGGTTTTATTATATTGTTTACTATTGGTGGTGTGACAGGTATAATTCTTTCTGCTTCCGTTTTAGATATGGTTCTCCACGATACGTGGTTTGTTGTTGCTCATTTTCATTATGTGTTATCATTGGGTTCTTATAGTGCTGTTGTTATTTCGTTGATTTGGTGGTGACCTTTGATCACAGGTTATTCGTTGAATCTTTCGTTATTACAGGGTCACTGATTTTGTTCGATGCTAGGGTTTAATTTTTGTTTTTTTCCTATGCATTACTTGGGGTTATGTGGTCTCCCCCGCCGTGTTTGCTG
>M81_HOA_1.ab1
TTGGTTATCATGGTTTGGTTTTTGCTATGTTTGCTATAGTGTGTCTTGGCAGTGTGGTTTGAGGGCATCATATGTTTATGGTGGGTTTCGATGTTCAAACCGCTGTGTTTTTTAGTTCTGTAACTATGATTATAGGCGTACCGACTGGTATAAAGGTGTTTTCTTGGTTATATATGCTTGGCACGAGACGTTGTCGTCTTAGAGATATTATTGTGTGATGAATAATCGGTTTTATTATATTGTTTACTATTGGTGGTGTGACAGGTATAATTCTTTCTGCTTCCGTTTTAGATATGGTTCTCCACGATACGTGGTTTGTTGTTGCTCATTTTCATTATGTGTTATCATTGGGTTCTTATAGTGCTGTTGTTATTTCGTTGATTTGGTGGTGACCTTTGATCACAGGTTATTCGTTGAATCTTTCGTTATTACAGGGTCACTGATTTTGTTCGATGCTAGGGTTTAATTTTTGTTTTTTTCCTATGCATTACTTGGGGTTATGTGGTCTCCCCCGCCGTGTTTGCTG
>M83_HOA_1.ab1
TTGGTTATCATGGTTTGGTTTTTGCTATGTTTGCTATAGTGTGTCTTGGCAGTGTGGTTTGAGGGCATCATATGTTTATGGTGGGTTTCGATGTTCAAACCGCTGTGTTTTTTAGTTCTGTAACTATGATTATAGGCGTACCGACTGGTATAAAGGTGTTTTCTTGGTTATATATGCTTGGCACGAGACGTTGTCGTCTTAGAGATATTATTGTGTGATGAATAATCGGTTTTATTATATTGTTTACTATTGGTGGTGTGACAGGTATAATTCTTTCTGCTTCCGTTTTAGATATGGTTCTCCACGATACGTGGTTTGTTGTTGCTCATTTTCATTATGTGTTATCATTGGGTTCTTATAGTGCTGTTGTTATTTCGTTGATTTGGTGGTGACCTTTGATCACAGGTTATTCGTTGAATCTTTCGTTATTACAGGGTCACTGATTTTGTTCGATGCTAGGGTTTAATTTTTGTTTTTTTCCTATGCATTACTTGGGGTTATGTGGTCTCCCCCGCCGTGTTTGCTG
>M83_HOA_2.ab1
TTGGTTATCATGGTTTGGTTTTCGCTATGTTTGCTATAGTGTGTCTTGGCAGTGTGGTTTGAGGGCATCATATGTTTATGGTGGGTTTCGATGTTCAAACCGCTGTGTTTTTTAGTTCTGTAACTATGATTATAGGTGTGCCGACTGGTATAAAGGTGTTTTCTTGGTTATATATGCTTGGTACGAGACGTTGTCGTCTTAGGGATATTATTGTGTGATGAATAATCGGTTTTATTATATTGTTTACTATTGGTGGTGTGACAGGTATAATTCTTTCTGCTTCCGTTTTAGATATGGTTCTCCACGATACGTGGTTTGTTGTTGCTCATTTTCATTATGTGTTATCATTGGGTTCTTATAGTGCTGTTGTTATTTCGTTGATTTGGTGGTGACCTTTGATTACAGGTTATTCGTTGAATCTTTCGTTATTACAGGGTCACTGATTTTGTTCGATGCTAGGGTTTAATTTTTGTTTTTTTCCTATGCATTACTTAGGGTTATGTGGTCTCCCCCGCCGTGTTTGTTG
>M83_HOA_3.ab1
TTGGTTATCATGGTTTGGTTTTTGCTATGTTTGCTATAGTGTGTCTTGGCAGTGTGGTTTGAGGGCATCATATGTTTATGGTGGGTTTCGATGTTCAAACCGCTGTGTTTTTTAGTTCTGTAACTATGATTATAGGCGTACCGACTGGTATAAAGGTGTTTTCTTGGTTATATATGCTTGGCACGAGACGTTGTCGTCTTAGAGATATTATTGTGTGATGAATAATCGGTTTTATTATATTGTTTACTATTGGTGGTGTGACAGGTATAATTCTTTCTGCTTCCGTTTTAGATATGGTTCTCCACGATACGTGGTTTGTTGTTGCTCATTTTCATTATGTGTTATCATTGGGTTCTTATAGTGCTGTTGTTATTTCGTTGATTTGGTGGTGACCTTTGATCACAGGTTATTCGTTGAATCTTTCGTTATTACAGGGTCACTGATTTTGTTCGATGCTAGGGTTTAATTTTTGTTTTTTTCCTATGCATTACTTGGGGTTATGTGGTCTCCCCCGCCGTGTTTGCTG
>M83_HOA_4.ab1
TTGGTTATCATGGTTTGGTTTTCGCTATGTTTGCTATAGTGTGTCTTGGCAGTGTGGTTTGAGGGCATCATATGTTTATGGTGGGTTTCGATGTTCAAACCGCTGTGTTTTTTAGTTCTGTAACTATGATTATAGGTGTGCCGACTGGTATAAAGGTGTTTTCTTGGTTATATATGCTTGGTACGAGACGTTGTCGTCTTAGGGATATTATTGTGTGATGAATAATCGGTTTTATTATATTGTTTACTATTGGTGGTGTGACAGGTATAATTCTTTCTGCTTCCGTTTTAGATATGGTTCTCCACGATACGTGGTTTGTTGTTGCTCATTTTCATTATGTGTTATCATTGGGTTCTTATAGTGCTGTTGTTATTTCGTTGATTTGGTGGTGACCTTTGATTACAGGTTATTCGTTGAATTTTTCGTTATTACAGGGTCACTGATTTTGTTCGATGCTAGGGTTTAATTTTTGTTTTTTTCCTATGCATTACTTGGGGTTATGTGGTCTCCCCCGCCGTGTTTGTTG
>M83_HOA_5.ab1
TTGGTTATCATGGTTTGGTTTTTGCTATGTTTGCTATAGTGTGTCTTGGCAGTGTGGTTTGAGGGCATCATATGTTTATGGTGGGTTTCGATGTTCAAACCGCTGTGTTTTTTAGTTCTGTAACTATGATTATAGGCGTACCGACTGGTATAAAGGTGTTTTCTTGGTTATATATGCTTGGCACGAGACGTTGTCGTCTTAGAGATATTATTGTGTGATGAATAATCGGTTTTATTATATTGTTTACTATTGGTGGTGTGACAGGTATAATTCTTTCTGCTTCCGTTTTAGATATGGTTCTCCACGATACGTGGTTTGTTGTTGCTCATTTTCATTATGTGTTATCATTGGGTTCTTATAGTGCTGTTGTTATTTCGTTGATTTGGTGGTGACCTTTGATCACAGGTTATTCGTTGAATCTTTCGTTATTACAGGGTCACTGATTTTGTTCGATGCTAGGGTTTAATTTTTGTTTTTTTCCTATGCATTACTTGGGGTTATGTGGTCTCCCCCGCCGTGTTTGCTG
>M83_HOA_6.ab1
TTGGTTATCATGGTTTGGTTTTCGCTATGTTTGCTATAGTGTGTCTTGGCAGTGTGGTTTGAGGGCATCATATGTTTATGGTGGGTTTCGATGTTCAAACCGCTGTGTTTTTTAGTTCTGTAACTATGATTATAGGTGTGCCGACTGGTATAAAGGTGTTTTCTTGGTTATATATGCTTGGTACGAGACGTTGTCGTCTTAGGGATATTATTGTGTGATGAATAATCGGTTTTATTATATTGTTTACTATTGGTGGTGTGACAGGTATAATTCTTTCTGCTTCCGTTTTAGATATGGTTCTCCACGATACGTGGTTTGTTGTTGCTCATTTTCATTATGTGTTATCATTGGGTTCTTATAGTGCTGTTGTTATTTCGTTGATTTGGTGGTGACCTTTGATTACAGGTTATTCGTTGAATTTTTCGTTATTACAGGGTCACTGATTTTGTTCGATGCTAGGGTTTAATTTTTGTTTTTTTCCTATGCATTACTTGGGGTTATGTGGTCTCCCCCGCCGTGTTTGTTG
>M83_HOA_7.ab1
TTGGTTATCATGGTTTGGTTTTTGCTATGTTTGCTATAGTGTGTCTTGGCAGTGTGGTTTGAGGGCATCATATGTTTATGGTGGGTTTCGATGTTCAAACCGCTGTGTTTTTTAGTTCTGTAACTATGATTATAGGCGTGCCGACTGGTATAAAGGTGTTTTCTTGGTTATATATGCTTGGCACGAGACGTTGTCGTCTTAGAGATATTATTGTGTGATGGATAATCGGTTTTATTATATTGTTTACTATTGGTGGTGTGACAGGTATAATTCTTTCTGCTTCCGTTTTAGATATGGTTCTCCACGATACGTGGTTTGTTGTTGCTCATTTTCATTATGTGTTATCATTGGGTTCTTATAGTGCTGTTGTTATTTCGTTGATTTGGTGGTGACCTTTGATCACAGGTTATTCGTTGAATCTTTCGTTATTACAGGGTCACTGATTTTGTTCGATGCTAGGGTTTAATTTTTGTTTTTTTCCTATGCATTACTTGGGGTTATGTGGTCTCCCCCGCCGTGTTTGCTG
>M83_HOA_8.ab1
TTGGTTATCATGGTTTGGTTTTTGCTATGTTTGCTATAGTGTGTCTTGGCAGTGTGGTTTGAGGGCATCATATGTTTATGGTGGGTTTCGATGTTCAAACCGCTGTGTTTTTTAGTTCTGTAACTATGATTATAGGCGTACCGACTGGTATAAAGGTGTTTTCTTGGTTATATATGCTTGGCACGAGACGTTGTCGTCTTAGAGATATTATTGTGTGATGAATAATCGGTTTTATTATATTGTTTACTATTGGTGGTGTGACAGGTATAATTCTTTCTGCTTCCGTTTTAGATATGGTTCTCCACGATACGTGGTTTGTTGTTGCTCATTTTCATTATGTGTTATCATTGGGTTCTTATAGTGCTGTTGTTATTTCGTTGATTTGGTGGTGACCTTTGATCACAGGTTATTCGTTGAATCTTTCGTTATTACAGGGTCACTGATTTTGTTCGATGCTAGGGTTTAATTTTTGTTTTTTTCCTATGCATTACTTGGGGTTATGTGGTCTCCCCCGCCGTGTTTGCTG
>M83_HOA_10.ab1
TTGGTTATCATGGTTTGGTTTTTGCTATGTTTGCTATAGTGTGTCTTGGCAGTGTGGTTTGAGGGCATCATATGTTTATGGTGGGTTTCGATGTTCAAACCGCTGTGTTTTTTAGTTCTGTAACTATGATTATAGGCGTACCGACTGGTATAAAGGTGTTTTCTTGGTTATATATGCTTGGCACGAGACGTTGTCGTCTTAGAGATATTATTGTGTGATGAATAATCGGTTTTATTATATTGTTTACTATTGGTGGTGTGACAGGTATAATTCTTTCTGCTTCCGTTTTAGATATGGTTCTCCACGATACGTGGTTTGTTGTTGCTCATTTTCATTATGTGTTATCATTGGGTTCTTATAGTGCTGTTGTTATTTCGTTGATTTGGTGGTGACCTTTGATCACAGGTTATTCGTTGAATCTTTCGTTATTACAGGGTCACTGATTTTGTTCGATGCTAGGGTTTAATTTTTGTTTTTTTCCTATGCATTACTTGGGGTTATGTGGTCTCCCCCGCCGTGTTTGCTG
>M83_HOA_11.ab1
TTGGTTATCATGGTTTGGTTTTCGCTATGTTTGCTATAGTGTGTCTTGGCAGTGTGGTTTGAGGGCATCATATGTTTATGGTGGGTTTCGATGTTCAAACCGCTGTGTTTTTTAGTTCTGTAACTATGATTATAGGTGTGCCGACTGGTATAAAGGTGTTTTCTTGGTTATATATGCTTGGTACGAGACGTTGTCGTCTTAGGGATATTATTGTGTGATGAATAATCGGTTTTATTATATTGTTTACTATTGGTGGTGTGACAGGTATAATTCTTTCTGCTTCCGTTTTAGATATGGTTCTCCACGATACGTGGTTTGTTGTTGCTCATTTTCATTATGTGTTATCATTGGGTTCTTATAGTGCTGTTGTTATTTCGTTGATTTGGTGGTGACCTTTGATTACAGGTTATTCGTTGAATCTTTCGTTATTACAGGGTCACTGATTTTGTTCGATGCTAGGGTTTAATTTTTGTTTTTTTCCTATGCATTACTTAGGGTTATGTGGTCTCCCCCGCCGTGTTTGTTG
>M83_HOA_12.ab1
TTGGTTATCATGGTTTGGTTTTCGCTATGTTTGCTATAGTGTGTCTTGGCAGTGTGGTTTGAGGGCATCATATGTTTATGGTGGGTTTCGATGTTCAAACCGCTGTGTTTTTTAGTTCTGTAACTATGATTATAGGTGTGCCGACTGGTATAAAGGTGTTTTCTTGGTTATATATGCTTGGTACGAGACGTTGTCGTCTTAGGGATATTATTGTGTGATGAATAATCGGTTTTATTATATTGTTTACTATTGGTGGTGTGACAGGTATAATTCTTTCTGCTTCCGTTTTAGATATGGTTCTCCACGATACGTGGTTTGTTGTTGCTCATTTTCATTATGTGTTATCATTGGGTTCTTATAGTGCTGTTGTTATTTCGTTGATTTGGTGGTGACCTTTGATTACAGGTTATTCGTTGAATTTTTCGTTATTACAGGGTCACTGATTTTGTTCGATGCTAGGGTTTAATTTTTGTTTTTTTCCTATGCATTACTTGGGGTTATGTGGTCTCCCCCGCCGTGTTTGTTG
>M83_HOA_13.ab1
TTGGTTATCATGGTTTGGTTTTTGCTATGTTTGCTATAGTGTGTCTTGGCAGTGTGGTTTGAGGGCATCATATGTTTATGGTGGGTTTCGATGTTCAAACCGCTGTGTTTTTTAGTTCTGTAACTATGATTATAGGCGTACCGACTGGTATAAAGGTGTTTTCTTGGTTATATATGCTTGGCACGAGACGTTGTCGTCTTAGAGATATTATTGTGTGATGAATAATCGGTTTTATTATATTGTTTACTATTGGTGGTGTGACAGGTATAATTCTTTCTGCTTCCGTTTTAGATATGGTTCTCCACGATACGTGGTTTGTTGTTGCTCATTTTCATTATGTGTTATCATTGGGTTCTTATAGTGCTGTTGTTATTTCGTTGATTTGGTGGTGACCTTTGATCACAGGTTATTCGTTGAATCTTTCGTTATTACAGGGTCACTGATTTTGTTCGATGCTAGGGTTTAATTTTTGTTTTTTTCCTATGCATTACTTGGGGTTATGTGGTCTCCCCCGCCGTGTTTGCTG
>M83_HOA_14.ab1
TTGGTTATCATGGTTTGGTTTTTGCTATGTTTGCTATAGTGTGTCTTGGCAGTGTGGTTTGAGGGCATCATATGTTTATGGTGGGTTTCGATGTTCAAACCGCTGTGTTTTTTAGTTCTGTAACTATGATTATAGGCGTACCGACTGGTATAAAGGTGTTTTCTTGGTTATATATGCTTGGCACGAGACGTTGTCGTCTTAGAGATATTATTGTGTGATGAATAATCGGTTTTATTATATTGTTTACTATTGGTGGTGTGACAGGTATAATTCTTTCTGCTTCCGTTTTAGATATGGTTCTCCACGATACGTGGTTTGTTGTTGCTCATTTTCATTATGTGTTATCATTGGGTTCTTATAGTGCTGTTGTTATTTCGTTGATTTGGTGGTGACCTTTGATCACAGGTTATTCGTTGAATCTTTCGTTATTACAGGGTCACTGATTTTGTTCGATGCTAGGGTTTAATTTTTGTTTTTTTCCTATGCATTACTTGGGGTTATGTGGTCTCCCCCGCCGTGTTTGCTG
>M83_HOA_15.ab1
TTGGTTATCATGGTTTGGTTTTTGCTATGTTTGCTATAGTGTGTCTTGGCAGTGTGGTTTGAGGGCATCATATGTTTATGGTGGGTTTCGATGTTCAAACCGCTGTGTTTTTTAGTTCTGTAACTATGATTATAGGCGTACCGACTGGTATAAAGGTGTTTTCTTGGTTATATATGCTTGGCACGAGACGTTGTCGTCTTAGAGATATTATTGTGTGATGAATAATCGGTTTTATTATATTGTTTACTATTGGTGGTGTGACAGGTATAATTCTTTCTGCTTCCGTTTTAGATATGGTTCTCCACGATACGTGGTTTGTTGTTGCTCATTTTCATTATGTGTTATCATTGGGTTCTTATAGTGCTGTTGTTATTTCGTTGATTTGGTGGTGACCTTTGATCACAGGTTATTCGTTGAATCTTTCGTTATTACAGGGTCACTGATTTTGTTCGATGCTAGGGTTTAATTTTTGTTTTTTTCCTATGCATTACTTGGGGTTATGTGGTCTCCCCCGCCGTGTTTGCTG
>M83_HOA_16.ab1
TTGGTTATCATGGTTTGGTTTTCGCTATGTTTGCTATAGTGTGTCTTGGCAGTGTGGTTTGAGGGCATCATATGTTTATGGTGGGTTTCGATGTTCAAACCGCTGTGTTTTTTAGTTCTGTAACTATGATTATAGGTGTGCCGACTGGTATAAAGGTGTTTTCTTGGTTATATATGCTTGGTACGAGACGTTGTCGTCTTAGGGATATTATTGTGTGATGAATAATCGGTTTTATTATATTGTTTACTATTGGTGGTGTGACAGGTATAATTCTTTCTGCTTCCGTTTTAGATATGGTTCTCCACGATACGTGGTTTGTTGTTGCTCATTTTCATTATGTGTTATCATTGGGTTCTTATAGTGCTGTTGTTATTTCGTTGATTTGGTGGTGACCTTTGATTACAGGTTATTCGTTGAATTTTTCGTTATTACAGGGTCACTGATTTTGTTCGATGCTAGGGTTTAATTTTTGTTTTTTTCCTATGCATTACTTGGGGTTATGTGGTCTCCCCCGCCGTGTTTGTTG
>MA51_HOA_2.ab1
TTGGTTATCATGGTTTGGTTTTTGCTATGTTTGCTATAGTGTGTCTTGGCAGTGTGGTTTGAGGGCATCATATGTTTATGGTGGGTTTCGATGTTCAAACCGCTGTGTTTTTTAGTTCTGTAACTATGATTATAGGCGTGCCGACTGGTATAAAGGTGTTTTCTTGGTTATATATGCTTGGCACGAGACGTTGTCGTCTTAGAGATATTATTGTGTGATGAATAATCGGTTTTATTATATTGTTTACTATTGGTGGTGTGACAGGTATAATTCTTTCTGCTTCCGTTTTAGATATGGTTCTCCACGATACGTGGTTTGTTGTTGCTCATTTTCATTATGTGTTATCATTGGGTTCTTATAGTGCTGTTGTTATTTCGTTGATTTGGTGGTGACCTTTGATCACAGGTTATTCGTTGAATCTTTCGTTATTACAGGGTCACTGATTTTGTTCGATGCTAGGGTTTAATTTTTGTTTTTTTCCTATGCATTACTTGGGGTTATGTGGTCTCCCCCGCCGTGTTTGCTG
>MA51_HOA_3.ab1
TTGGTTATCATGGTTTGGTTTTTGCTATGTTTGCTATAGTGTGTCTTGGCAGTGTGGTTTGAGGGCATCATATGTTTATGGTGGGTTTCGATGTTCAAACCGCTGTGTTTTTTAGTTCTGTAACTATGATTATAGGCGTACCGACTGGTATAAAGGTGTTTTCTTGGTTATATATGCTTGGCACGAGACGTTGTCGTCTTAGAGATATTATTGTGTGATGAATAATCGGTTTTATTATATTGTTTACTATTGGTGGTGTGACAGGTATAATTCTTTCTGCTTCCGTTTTAGATATGGTTCTCCACGATACGTGGTTTGTTGTTGCTCATTTTCATTATGTGTTATCATTGGGTTCTTATAGTGCTGTTGTTATTTCGTTGATTTGGTGGTGACCTTTGATCACAGGTTATTCGTTGAATCTTTCGTTATTACAGGGTCACTGATTTTGTTCGATGCTAGGGTTTAATTTTTGTTTTTTTCCTATGCATTACTTGGGGTTATGTGGTCTCCCCCGCCGTGTTTGCTG
>MA51_HOA_4.ab1
TTGGTTATCATGGTTTGGTTTTTGCTATGTTTGCTATAGTGTGTCTTGGCAGTGTGGTTTGAGGGCATCATATGTTTATGGTGGGTTTCGATGTTCAAACCGCTGTGTTTTTTAGTTCTGTAACTATGATTATAGGCGTACCGACTGGTATAAAGGTGTTTTCTTGGTTATATATGCTTGGCACGAGACGTTGTCGTCTTAGAGATATTATTGTGTGATGAATAATCGGTTTTATTATATTGTTTACTATTGGTGGTGTGACAGGTATAATTCTTTCTGCTTCCGTTTTAGATATGGTTCTCCACGATACGTGGTTTGTTGTTGCTCATTTTCATTATGTGTTATCATTGGGTTCTTATAGTGCTGTTGTTATTTCGTTGATTTGGTGGTGACCTTTGATCACAGGTTATTCGTTGAATCTTTCGTTATTACAGGGTCACTGATTTTGTTCGATGCTAGGGTTTAATTTTTGTTTTTTTCCTATGCATTACTTGGGGTTATGTGGTCTCCCCCGCCGTGTTTGCTG
>MA51_HOA_5.ab1
TTGGTTATCATGGTTTGGTTTTTGCTATGTTTGCTATAGTGTGTCTTGGCAGTGTGGTTTGAGGGCATCATATGTTTATGGTGGGTTTCGATGTTCAAACCGCTGTGTTTTTTAGTTCTGTAACTATGATTATAGGCGTACCGACTGGTATAAAGGTGTTTTCTTGGTTATATATGCTTGGCACGAGACGTTGTCGTCTTAGAGATATTATTGTGTGATGAATAATCGGTTTTATTATATTGTTTACTATTGGTGGTGTGACAGGTATAATTCTTTCTGCTTCCGTTTTAGATATGGTTCTCCACGATACGTGGTTTGTTGTTGCTCATTTTCATTATGTGTTATCATTGGGTTCTTATAGTGCTGTTGTTATTTCGTTGATTTGGTGGTGACCTTTGATCACAGGTTATTCGTTGAATCTTTCGTTATTACAGGGTCACTGATTTTGTTCGATGCTAGGGTTTAATTTTTGTTTTTTTCCTATGCATTACTTGGGGTTATGTGGTCTCCCCCGCCGTGTTTGCTG
>MA51_HOA_6.ab1
TTGGTTATCATGGTTTGGTTTTCGCTATGTTTGCTATAGTGTGTCTTGGCAGTGTGGTTTGAGGGCATCATATGTTTATGGTGGGTTTCGATGTTCAAACCGCTGTGTTTTTTAGTTCTGTAACTATGATTATAGGTGTGCCGACTGGTATAAAGGTGTTTTCTTGGTTATATATGCTTGGTACGAGACGTTGTCGTCTTAGGGATATTATTGTGTGATGAATAATCGGTTTTATTATATTGTTTACTATTGGTGGTGTGACAGGTATAATTCTTTCTGCTTCCGTTTTAGATATGGTTCTCCACGATACGTGGTTTGTTGTTGCTCATTTTCATTATGTGTTATCATTGGGTTCTTATAGTGCTGTTGTTATTTCGTTGATTTGGTGGTGACCTTTGATTACAGGTTATTCGTTGAATTTTTCGTTATTACAGGGTCACTGATTTTGTTCGATGCTAGGGTTTAATTTTTGTTTTTTTCCTATGCATTACTTGGGGTTATGTGGTCTCCCCCGCCGTGTTTGTTG
>MA51_HOA_7.ab1
TTGGTTATCATGGTTTGGTTTTTGCTATGTTTGCTATAGTGTGTCTTGGCAGTGTGGTTTGAGGGCATCATATGTTTATGGTGGGTTTCGATGTTCAAACCGCTGTGTTTTTTAGTTCTGTAACTATGATTATAGGCGTACCGACTGGTATAAAGGTGTTTTCTTGGTTATATATGCTTGGCACGAGACGTTGTCGTCTTAGAGATATTATTGTGTGATGAATAATCGGTTTTATTATATTGTTTACTATTGGTGGTGTGACAGGTATAATTCTTTCTGCTTCCGTTTTAGATATGGTTCTCCACGATACGTGGTTTGTTGTTGCTCATTTTCATTATGTGTTATCATTGGGTTCTTATAGTGCTGTTGTTATTTCGTTGATTTGGTGGTGACCTTTGATCACAGGTTATTCGTTGAATCTTTCGTTATTACAGGGTCACTGATTTTGTTCGATGCTAGGGTTTAATTTTTGTTTTTTTCCTATGCATTACTTGGGGTTATGTGGTCTCCCCCGCCGTGTTTGCTG
>MA51_HOA_8.ab1
TTGGTTATCATGGTTTGGTTTTCGCTATGTTTGCTATAGTGTGTCTTGGCAGTGTGGTTTGAGGGCATCATATGTTTATGGTGGGTTTCGATGTTCAAACCGCTGTGTTTTTTAGTTCTGTAACTATGATTATAGGTGTGCCGACTGGTATAAAGGTGTTTTCTTGGTTATATATGCTTGGTACGAGACGTTGTCGTCTTAGGGATATTATTGTGTGATGAATAATCGGTTTTATTATATTGTTTACTATTGGTGGTGTGACAGGTATAATTCTTTCTGCTTCCGTTTTAGATATGGTTCTCCACGATACGTGGTTTGTTGTTGCTCATTTTCATTATGTGTTATCATTGGGTTCTTATAGTGCTGTTGTTATTTCGTTGATTTGGTGGTGACCTTTGATTACAGGTTATTCGTTGAATTTTTCGTTATTACAGGGTCACTGATTTTGTTCGATGCTAGGGTTTAATTTTTGTTTTTTTCCTATGCATTACTTGGGGTTATGTGGTCTCCCCCGCCGTGTTTGTTG
>MA51_HOA_9.ab1
TTGGTTATCATGGTTTGGTTTTCGCTATGTTTGCTATAGTGTGTCTTGGCAGTGTGGTTTGAGGGCATCATATGTTTATGGTGGGTTTCGATGTTCAAACCGCTGTGTTTTTTAGTTCTGTAACTATGATTATAGGTGTGCCGACTGGTATAAAGGTGTTTTCTTGGTTATATATGCTTGGTACGAGACGTTGTCGTCTTAGGGATATTATTGTGTGATGAATAATCGGTTTTATTATATTGTTTACTATTGGTGGTGTGACAGGTATAATTCTTTCTGCTTCCGTTTTAGATATGGTTCTCCACGATACGTGGTTTGTTGTTGCTCATTTTCATTATGTGTTATCATTGGGTTCTTATAGTGCTGTTGTTATTTCGTTGATTTGGTGGTGACCTTTGATTACAGGTTATTCGTTGAATTTTTCGTTATTACAGGGTCACTGATTTTGTTCGATGCTAGGGTTTAATTTTTGTTTTTTTCCTATGCATTACTTGGGGTTATGTGGTCTCCCCCGCCGTGTTTGTTG
>MA51_HOA_10.ab1
TTGGTTATCATGGTTTGGTTTTCGCTATGTTTGCTATAGTGTGTCTTGGCAGTGTGGTTTGAGGGCATCATATGTTTATGGTGGGTTTCGATGTTCAAACCGCTGTGTTTTTTAGTTCTGTAACTATGATTATAGGTGTGCCGACTGGTATAAAGGTGTTTTCTTGGTTATATATGCTTGGTACGAGACGTTGTCGTCTTAGGGATATTATTGTGTGATGAATAATCGGTTTTATTATATTGTTTACTATTGGTGGTGTGACAGGTATAATTCTTTCTGCTTCCGTTTTAGATATGGTTCTCCACGATACGTGGTTTGTTGTTGCTCATTTTCATTATGTGTTATCATTGGGTTCTTATAGTGCTGTTGTTATTTCGTTGATTTGGTGGTGACCTTTGATTACAGGTTATTCGTTGAATTTTTCGTTATTACAGGGTCACTGATTTTGTTCGATGCTAGGGTTTAATTTTTGTTTTTTTCCTATGCATTACTTGGGGTTATGTGGTCTCCCCCGCCGTGTTTGTTG
>MA52_HOA_1.ab1
TTGGTTATCATGGTTTGGTTTTCGCTATGTTTGCTATAGTGTGTCTTGGCAGTGTGGTTTGAGGGCATCATATGTTTATGGTGGGTTTCGATGTTCAAACCGCTGTGTTTTTTAGTTCTGTAACTATGATTATAGGTGTGCCGACTGGTATAAAGGTGTTTTCTTGGTTATATATGCTTGGTACGAGACGTTGTCGTCTTAGGGATATTATTGTGTGATGAATAATCGGTTTTATTATATTGTTTACTATTGGTGGTGTGACAGGTATAATTCTTTCTGCTTCCGTTTTAGATATGGTTCTCCACGATACGTGGTTTGTTGTTGCTCATTTTCATTATGTGTTATCATTGGGTTCTTATAGTGCTGTTGTTATTTCGTTGATTTGGTGGTGACCTTTGATTACAGGTTATTCGTTGAATCTTTCGTTATTACAGGGTCACTGATTTTGTTCGATGCTAGGGTTTAATTTTTGTTTTTTTCCTATGCATTACTTAGGGTTATGTGGTCTCCCCCGCCGTGTTTGTTG
>MA52_HOA_2.ab1
TTGGTTATCATGGTTTGGTTTTCGCTATGTTTGCTATAGTGTGTCTTGGCAGTGTGGTTTGAGGGCATCATATGTTTATGGTGGGTTTCGATGTTCAAACCGCTGTGTTTTTTAGTTCTGTAACTATGATTATAGGTGTGCCGACTGGTATAAAGGTGTTTTCTTGGTTATATATGCTTGGTACGAGACGTTGTCGTCTTAGGGATATTATTGTGTGATGAATAATCGGTTTTATTATATTGTTTACTATTGGTGGTGTGACAGGTATAATTCTTTCTGCTTCCGTTTTAGATATGGTTCTCCACGATACGTGGTTTGTTGTTGCTCATTTTCATTATGTGTTATCATTGGGTTCTTATAGTGCTGTTGTTATTTCGTTGATTTGGTGGTGACCTTTGATTACAGGTTATTCGTTGAATTTTTCGTTATTACAGGGTCACTGATTTTGTTCGATGCTAGGGTTTAATTTTTGTTTTTTTCCTATGCATTACTTGGGGTTATGTGGTCTCCCCCGCCGTGTTTGTTG
>MA52_HOA_3.ab1
TTGGTTATCATGGTTTGGTTTTTGCTATGTTTGCTATAGTGTGTCTTGGCAGTGTGGTTTGAGGGCATCATATGTTTATGGTGGGTTTCGATGTTCAAACCGCTGTGTTTTTTAGTTCTGTAACTATGATTATAGGCGTACCGACTGGTATAAAGGTGTTTTCTTGGTTATATATGCTTGGCACGAGACGTTGTCGTCTTAGAGATATTATTGTGTGATGAATAATCGGTTTTATTATATTGTTTACTATTGGTGGTGTGACAGGTATAATTCTTTCTGCTTCCGTTTTAGATATGGTTCTCCACGATACGTGGTTTGTTGTTGCTCATTTTCATTATGTGTTATCATTGGGTTCTTATAGTGCTGTTGTTATTTCGTTGATTTGGTGGTGACCTTTGATCACAGGTTATTCGTTGAATCTTTCGTTATTACAGGGTCACTGATTTTGTTCGATGCTAGGGTTTAATTTTTGTTTTTTTCCTATGCATTACTTGGGGTTATGTGGTCTCCCCCGCCGTGTTTGCTG
>MA53_HOA_1.ab1
TTGGTTATCATGGTTTGGTTTTCGCTATGTTTGCTATAGTGTGTCTTGGCAGTGTGGTTTGAGGGCATCATATGTTTATGGTGGGTTTCGATGTTCAAACCGCTGTGTTTTTTAGTTCTGTAACTATGATTATAGGTGTGCCGACTGGTATAAAGGTGTTTTCTTGGTTATATATGCTTGGTACGAGACGTTGTCGTCTTAGGGATATTATTGTGTGATGAATAATCGGTTTTATTATATTGTTTACTATTGGTGGTGTGACAGGTATAATTCTTTCTGCTTCCGTTTTAGATATGGTTCTCCACGATACGTGGTTTGTTGTTGCTCATTTTCATTATGTGTTATCATTGGGTTCTTATAGTGCTGTTGTTATTTCGTTGATTTGGTGGTGACCTTTGATTACAGGTTATTCGTTGAATCTTTCGTTATTACAGGGTCACTGATTTTGTTCGATGCTAGGGTTTAATTTTTGTTTTTTTCCTATGCATTACTTAGGGTTATGTGGTCTCCCCCGCCGTGTTTGTTG
>MA53_HOA_2.ab1
TTGGTTATCATGGTTTGGTTTTCGCTATGTTTGCTATAGTGTGTCTTGGCAGTGTGGTTTGAGGGCATCATATGTTTATGGTGGGTTTCGATGTTCAAACCGCTGTGTTTTTTAGTTCTGTAACTATGATTATAGGTGTGCCGACTGGTATAAAGGTGTTTTCTTGGTTATATATGCTTGGTACGAGACGTTGTCGTCTTAGGGATATTATTGTGTGATGAATAATCGGTTTTATTATATTGTTTACTATTGGTGGTGTGACAGGTATAATTCTTTCTGCTTCCGTTTTAGATATGGTTCTCCACGATACGTGGTTTGTTGTTGCTCATTTTCATTATGTGTTATCATTGGGTTCTTATAGTGCTGTTGTTATTTCGTTGATTTGGTGGTGACCTTTGATTACAGGTTATTCGTTGAATCTTTCGTTATTACAGGGTCACTGATTTTGTTCGATGCTAGGGTTTAATTTTTGTTTTTTTCCTATGCATTACTTGGGGTTATGTGGTCTCCCCCGCCGTGTTTGTTG
>MA53_HOA_3.ab1
TTGGTTATCATGGTTTGGTTTTTGCTATGTTTGCTATAGTGTGTCTTGGCAGTGTGGTTTGAGGGCATCATATGTTTATGGTGGGTTTCGATGTTCAAACCGCTGTGTTTTTTAGTTCTGTAACTATGATTATAGGCGTACCGACTGGTATAAAGGTGTTTTCTTGGTTATATATGCTTGGCACGAGACGTTGTCGTCTTAGAGATATTATTGTGTGATGAATAATCGGTTTTATTATATTGTTTACTATTGGTGGTGTGACAGGTATAATTCTTTCTGCTTCCGTTTTAGATATGGTTCTCCACGATACGTGGTTTGTTGTTGCTCATTTTCATTATGTGTTATCATTGGGTTCTTATAGTGCTGTTGTTATTTCGTTGATTTGGTGGTGACCTTTGATCACAGGTTATTCGTTGAATCTTTCGTTATTACAGGGTCACTGATTTTGTTCGATGCTAGGGTTTAATTTTTGTTTTTTTCCTATGCATTACTTGGGGTTATGTGGTCTCCCCCGCCGTGTTTGCTG
>MA53_HOA_4.ab1
TTGGTTATCATGGTTTGGTTTTTGCTATGTTTGCTATAGTGTGTCTTGGCAGTGTGGTTTGAGGGCATCATATGTTTATGGTGGGTTTCGATGTTCAAACCGCTGTGTTTTTTAGTTCTGTAACTATGATTATAGGCGTACCGACTGGTATAAAGGTGTTTTCTTGGTTATATATGCTTGGCACGAGACGTTGTCGTCTTAGAGATATTATTGTGTGATGAATAATCGGTTTTATTATATTGTTTACTATTGGTGGTGTGACAGGTATAATTCTTTCTGCTTCCGTTTTAGATATGGTTCTCCACGATACGTGGTTTGTTGTTGCTCATTTTCATTATGTGTTATCATTGGGTTCTTATAGTGCTGTTGTTATTTCGTTGATTTGGTGGTGACCTTTGATCACAGGTTATTCGTTGAATCTTTCGTTATTACAGGGTCACTGATTTTGTTCGATGCTAGGGTTTAATTTTTGTTTTTTTCCTATGCATTACTTGGGGTTATGTGGTCTCCCCCGCCGTGTTTGCTG
>MA53_HOA_5.ab1
TTGGTTATCATGGTTTGGTTTTTGCTATGTTTGCTATAGTGTGTCTTGGCAGTGTGGTTTGAGGGCATCATATGTTTATGGTGGGTTTCGATGTTCAAACCGCTGTGTTTTTTAGTTCTGTAACTATGATTATAGGCGTGCCGACTGGTATAAAGGTGTTTTCTTGGTTATATATGCTTGGCACGAGACGTTGTCGTCTTAGAGATATTATTGTGTGATGGATAATCGGTTTTATTATATTGTTTACTATTGGTGGTGTGACAGGTATAATTCTTTCTGCTTCCGTTTTAGATATGGTTCTCCACGATACGTGGTTTGTTGTTGCTCATTTTCATTATGTGTTATCATTGGGTTCTTATAGTGCTGTTGTTATTTCGTTGATTTGGTGGTGACCTTTGATCACAGGTTATTCGTTGAATCTTTCGTTATTACAGGGTCACTGATTTTGTTCGATGCTAGGGTTTAATTTTTGTTTTTTTCCTATGCATTACTTGGGGTTATGTGGTCTCCCCCGCCGTGTTTGCTG
>MA54_HOA_1.ab1
TTGGTTATCATGGTTTGGTTTTCGCTATGTTTGCTATAGTGTGTCTTGGCAGTGTGGTTTGAGGGCATCATATGTTTATGGTGGGTTTCGATGTTCAAACCGCTGTGTTTTTTAGTTCTGTAACTATGATTATAGGCGTGCCGACTGGTATAAAGGTGTTTTCTTGGTTATATATGCTTGGTACGAGACGTTGTCGTCTTAGGGATATTATTGTGTGATGAATAATCGGTTTTATTATATTGTTTACTATTGGTGGTGTGACAGGTATAATTCTTTCTGCTTCCGTTTTAGATATGGTTCTCCACGATACGTGGTTTGTTGTTGCTCATTTTCATTATGTGTTATCATTGGGTTCTTATAGTGCTGTTGTTATTTCGTTGATTTGGTGGTGACCTTTGATTACAGGTTATTCGTTGAATCTTTCGTTATTACAGGGTCACTGATTTTGTTCGATGCTAGGGTTTAATTTTTGTTTTTTTCCTATGCATTACTTGGGGTTATGTGGTCTCCCCCGCCGTGTTTGCTG
>MA55_HOA_1.ab1
TTGGTTATCATGGTTTGGTTTTTGCTATGTTTGCTATAGTGTGTCTTGGCAGTGTGGTTTGAGGGCATCATATGTTTATGGTGGGTTTCGATGTTCAAACCGCTGTGTTTTTTAGTTCTGTAACTATGATTATAGGCGTACCGACTGGTATAAAGGTGTTTTCTTGGTTATATATGCTTGGCACGAGACGTTGTCGTCTTAGAGATATTATTGTGTGATGAATAATCGGTTTTATTATATTGTTTACTATTGGTGGTGTGACAGGTATAATTCTTTCTGCTTCCGTTTTAGATATGGTTCTCCACGATACGTGGTTTGTTGTTGCTCATTTTCATTATGTGTTATCATTGGGTTCTTATAGTGCTGTTGTTATTTCGTTGATTTGGTGGTGACCTTTGATCACAGGTTATTCGTTGAATCTTTCGTTATTACAGGGTCACTGATTTTGTTCGATGCTAGGGTTTAATTTTTGTTTTTTTCCTATGCATTACTTGGGGTTATGTGGTCTCCCCCGCCGTGTTTGCTG
>MA55_HOA_2.ab1
TTGGTTATCATGGTTTGGTTTTTGCTATGTTTGCTATAGTGTGTCTTGGCAGTGTGGTTTGAGGGCATCATATGTTTATGGTGGGTTTCGATGTTCAAACCGCTGTGTTTTTTAGTTCTGTAACTATGATTATAGGCGTACCGACTGGTATAAAGGTGTTTTCTTGGTTATATATGCTTGGCACGAGACGTTGTCGTCTTAGAGATATTATTGTGTGATGAATAATCGGTTTTATTATATTGTTTACTATTGGTGGTGTGACAGGTATAATTCTTTCTGCTTCCGTTTTAGATATGGTTCTCCACGATACGTGGTTTGTTGTTGCTCATTTTCATTATGTGTTATCATTGGGTTCTTATAGTGCTGTTGTTATTTCGTTGATTTGGTGGTGACCTTTGATCACAGGTTATTCGTTGAATCTTTCGTTATTACAGGGTCACTGATTTTGTTCGATGCTAGGGTTTAATTTTTGTTTTTTTCCTATGCATTACTTGGGGTTATGTGGTCTCCCCCGCCGTGTTTGCTG
>MA55_HOA_3.ab1
TTGGTTATCATGGTTTGGTTTTTGCTATGTTTGCTATAGTGTGTCTTGGCAGTGTGGTTTGAGGGCATCATATGTTTATGGTGGGTTTCGATGTTCAAACCGCTGTGTTTTTTAGTTCTGTAACTATGATTATAGGCGTACCGACTGGTATAAAGGTGTTTTCTTGGTTATATATGCTTGGCACGAGACGTTGTCGTCTTAGAGATATTATTGTGTGATGAATAATCGGTTTTATTATATTGTTTACTATTGGTGGTGTGACAGGTATAATTCTTTCTGCTTCCGTTTTAGATATGGTTCTCCACGATACGTGGTTTGTTGTTGCTCATTTTCATTATGTGTTATCATTGGGTTCTTATAGTGCTGTTGTTATTTCGTTGATTTGGTGGTGACCTTTGATCACAGGTTATTCGTTGAATCTTTCGTTATTACAGGGTCACTGATTTTGTTCGATGCTAGGGTTTAATTTTTGTTTTTTTCCTATGCATTACTTGGGGTTATGTGGTCTCCCCCGCCGTGTTTGCTG
>MA55_HOA_4.ab1
TTGGTTATCATGGTTTGGTTTTCGCTATGTTTGCTATAGTGTGTCTTGGCAGTGTGGTTTGAGGGCATCATATGTTTATGGTGGGTTTCGATGTTCAAACCGCTGTGTTTTTTAGTTCTGTAACTATGATTATAGGTGTGCCGACTGGTATAAAGGTGTTTTCTTGGTTATATATGCTTGGTACGAGACGTTGTCGTCTTAGGGATATTATTGTGTGATGAATAATCGGTTTTATTATATTGTTTACTATTGGTGGTGTGACAGGTATAATTCTTTCTGCTTCCGTTTTAGATATGGTTCTCCACGATACGTGGTTTGTTGTTGCTCATTTTCATTATGTGTTATCATTGGGTTCTTATAGTGCTGTTGTTATTTCGTTGATTTGGTGGTGACCTTTGATTACAGGTTATTCGTTGAATTTTTCGTTATTACAGGGTCACTGATTTTGTTCGATGCTAGGGTTTAATTTTTGTTTTTTTCCTATGCATTACTTGGGGTTATGTGGTCTCCCCCGCCGTGTTTGTTG
>MA55_HOA_5.ab1
TTGGTTATCATGGTTTGGTTTTTGCTATGTTTGCTATAGTGTGTCTTGGCAGTGTGGTTTGAGGGCATCATATGTTTATGGTGGGTTTCGATGTTCAAACCGCTGTGTTTTTTAGTTCTGTAACTATGATTATAGGCGTGCCGACTGGTATAAAGGTGTTTTCTTGGTTATATATGCTTGGCACGAGACGTTGTCGTCTTAGAGATATTATTGTGTGATGAATAATCGGTTTTATTATATTGTTTACTATTGGTGGTGTGACAGGTATAATTCTTTCTGCTTCCGTTTTAGATATGGTTCTCCACGATACGTGGTTTGTTGTTGCTCATTTTCATTATGTGTTATCATTGGGTTCTTATAGTGCTGTTGTTATTTCGTTGATTTGGTGGTGACCTTTGATCACAGGTTATTCGTTGAATCTTTCGTTATTACAGGGTCACTGATTTTGTTCGATGCTAGGGTTTAATTTTTGTTTTTTTCCTATGCATTACTTGGGGTTATGTGGTCTCCCCCGCCGTGTTTGCTG
>MA55_HOA_6.ab1
TTGGTTATCATGGTTTGGTTTTTGCTATGTTTGCTATAGTGTGTCTTGGCAGTGTGGTTTGAGGGCATCATATGTTTATGGTGGGTTTCGATGTTCAAACCGCTGTGTTTTTTAGTTCTGTAACTATGATTATAGGCGTACCGACTGGTATAAAGGTGTTTTCTTGGTTATATATGCTTGGCACGAGACGTTGTCGTCTTAGAGATATTATTGTGTGATGAATAATCGGTTTTATTATATTGTTTACTATTGGTGGTGTGACAGGTATAATTCTTTCTGCTTCCGTTTTAGATATGGTTCTCCACGATACGTGGTTTGTTGTTGCTCATTTTCATTATGTGTTATCATTGGGTTCTTATAGTGCTGTTGTTATTTCGTTGATTTGGTGGTGACCTTTGATCACAGGTTATTCGTTGAATCTTTCGTTATTACAGGGTCACTGATTTTGTTCGATGCTAGGGTTTAATTTTTGTTTTTTTCCTATGCATTACTTGGGGTTATGTGGTCTCCCCCGCCGTGTTTGCTG
>MA55_HOA_7.ab1
TTGGTTATCATGGTTTGGTTTTTGCTATGTTTGCTATAGTGTGTCTTGGCAGTGTGGTTTGAGGGCATCATATGTTTATGGTGGGTTTCGATGTTCAAACCGCTGTGTTTTTTAGTTCTGTAACTATGATTATAGGCGTACCGACTGGTATAAAGGTGTTTTCTTGGTTATATATGCTTGGCACGAGACGTTGTCGTCTTAGAGATATTATTGTGTGATGAATAATCGGTTTTATTATATTGTTTACTATTGGTGGTGTGACAGGTATAATTCTTTCTGCTTCCGTTTTAGATATGGTTCTCCACGATACGTGGTTTGTTGTTGCTCATTTTCATTATGTGTTATCATTGGGTTCTTATAGTGCTGTTGTTATTTCGTTGATTTGGTGGTGACCTTTGATCACAGGTTATTCGTTGAATCTTTCGTTATTACAGGGTCACTGATTTTGTTCGATGCTAGGGTTTAATTTTTGTTTTTTTCCTATGCATTACTTGGGGTTATGTGGTCTCCCCCGCCGTGTTTGCTG
>PF25_HOA_1.ab1
TTGGTTATCATGGTTTGGTTTTTGCTATGTTTGCTATAGTGTGTCTTGGCAGTGTGGTTTGAGGGCATCATATGTTTATGGTGGGTTTCGATGTTCAAACCGCTGTGTTTTTTAGTTCTGTAACTATGATTATAGGCGTACCGACTGGTATAAAGGTGTTTTCTTGGTTATATATGCTTGGCACGAGACGTTGTCGTCTTAGAGATATTATTGTGTGATGAATAATCGGTTTTATTATATTGTTTACTATTGGTGGTGTGACAGGTATAATTCTTTCTGCTTCCGTTTTAGATATGGTTCTCCACGATACGTGGTTTGTTGTTGCTCATTTTCATTATGTGTTATCATTGGGTTCTTATAGTGCTGTTGTTATTTCGTTGATTTGGTGGTGACCTTTGATCACAGGTTATTCGTTGAATCTTTCGTTATTACAGGGTCACTGATTTTGTTCGATGCTAGGGTTTAATTTTTGTTTTTTTCCTATGCATTACTTGGGGTTATGTGGTCTCCCCCGCCGTGTTTGCTG
>PM26_HOA_1.ab1
TTGGTTATCATGGTTTGGTTTTTGCTATGTTTGCTATAGTGTGTCTTGGCAGTGTGGTTTGAGGGCATCATATGTTTATGGTGGGTTTCGATGTTCAAACCGCTGTGTTTTTTAGTTCTGTAACTATGATTATAGGCGTACCGACTGGTATAAAGGTGTTTTCTTGGTTATATATGCTTGGCACGAGACGTTGTCGTCTTAGAGATATTATTGTGTGATGAATAATCGGTTTTATTATATTGTTTACTATTGGTGGTGTGACAGGTATAATTCTTTCTGCTTCCGTTTTAGATATGGTTCTCCACGATACGTGGTTTGTTGTTGCTCATTTTCATTATGTGTTATCATTGGGTTCTTATAGTGCTGTTGTTATTTCGTTGATTTGGTGGTGACCTTTGATCACAGGTTATTCGTTGAATCTTTCGTTATTACAGGGTCACTGATTTTGTTCGATGCTAGGGTTTAATTTTTGTTTTTTTCCTATGCATTACTTGGGGTTATGTGGTCTCCCCCGCCGTGTTTGCTG
>S71_HOA_1.ab1
TTGGTTATCATGGTTTGGTTTTTGCTATGTTTGCTATAGTGTGTCTTGGCAGTGTGGTTTGAGGGCATCATATGTTTATGGTGGGTTTCGATGTTCAAACCGCTGTGTTTTTTAGTTCTGTAACTATGATTATAGGCGTGCCGACTGGTATAAAGGTGTTTTCTTGGTTATATATGCTTGGCACGAGACGTTGTCGTCTTAGAGATATTATTGTGTGATGAATAATCGGTTTTATTATATTGTTTACTATTGGTGGTGTGACAGGTATAATTCTTTCTGCTTCCGTTTTAGATATGGTTCTCCACGATACGTGGTTTGTTGTTGCTCATTTTCATTATGTGTTATCATTGGGTTCTTATAGTGCTGTTGTTATTTCGTTGATTTGGTGGTGACCTTTGATCACAGGTTATTCGTTGAATCTTTCGTTATTACAGGGTCACTGATTTTGTTCGATGCTAGGGTTTAATTTTTGTTTTTTTCCTATGCATTACTTGGGGTTATGTGGTCTCCCCCGCCGTGTTTGCTG
>S71_HOA_2.ab1
TTGGTTATCATGGTTTGGTTTTCGCTATGTTTGCTATAGTGTGTCTTGGCAGTGTGGTTTGAGGGCATCATATGTTTATGGTGGGTTTCGATGTTCAAACCGCTGTGTTTTTTAGTTCTGTAACTATGATTATAGGTGTGCCGACTGGTATAAAGGTGTTTTCTTGGTTATATATGCTTGGTACGAGACGTTGTCGTCTTAGGGATATTATTGTGTGATGAATAATCGGTTTTATTATATTGTTTACTATTGGTGGTGTGACAGGTATAATTCTTTCTGCTTCCGTTTTAGATATGGTTCTCCACGATACGTGGTTTGTTGTTGCTCATTTTCATTATGTGTTATCATTGGGTTCTTATAGTGCTGTTGTTATTTCGTTGATTTGGTGGTGACCTTTGATTACAGGTTATTCGTTGAATTTTTCGTTATTACAGGGTCACTGATTTTGTTCGATGCTAGGGTTTAATTTTTGTTTTTTTCCTATGCATTACTTGGGGTTATGTGGTCTCCCCCGCCGTGTTTGTTG
>S71_HOA_3_F.ab1
TTGGTTATCATGGTTTGGTTTTCGCTATGTTTGCTATAGTGTGTCTTGGCAGTGTGGTTTGAGGGCATCATATGTTTATGGTGGGTTTCGATGTTCAAACCGCTGTGTTTTTTAGTTCTGTAACTATGATTATAGGTGTGCCGACTGGTATAAAGGTGTTTTCTTGGTTATATATGCTTGGTACGAGACGTTGTCGTCTTAGGGATATTATTGTGTGATGAATAATCGGTTTTATTATATTGTTTACTATTGGTGGTGTGACAGGTATAATTCTTTCTGCTTCCGTTTTAGATATGGTTCTCCACGATACGTGGTTTGTTGTTGCTCATTTTCATTATGTGTTATCATTGGGTTCTTATAGTGCTGTTGTTATTTCGTTGATTTGGTGGTGACCTTTGATTACAGGTTATTCGTTGAATTTTTCGTTATTACAGGGTCACTGATTTTGTTCGATGCTAGGGTTTAATTTTTGTTTTTTTCCTATGCATTACTTGGGGTTATGTGGTCTCCCCCGCCGTGTTTGTTG
>S71_HOA_4.ab1
TTGGTTATCATGGTTTGGTTTTCGCTATGTTTGCTATAGTGTGTCTTGGCAGTGTGGTTTGAGGGCATCATATGTTTATGGTGGGTTTCGATGTTCAAACCGCTGTGTTTTTTAGTTCTGTAACTATGATTATAGGTGTGCCGACTGGTATAAAGGTGTTTTCTTGGTTATATATGCTTGGTACGAGACGTTGTCGTCTTAGGGATATTATTGTGTGATGAATAATCGGTTTTATTATATTGTTTACTATTGGTGGTGTGACAGGTATAATTCTTTCTGCTTCCGTTTTAGATATGGTTCTCCACGATACGTGGTTTGTTGTTGCTCATTTTCATTATGTGTTATCATTGGGTTCTTATAGTGCTGTTGTTATTTCGTTGATTTGGTGGTGACCTTTGATTACAGGTTATTCGTTGAATTTTTCGTTATTACAGGGTCACTGATTTTGTTCGATGCTAGGGTTTAATTTTTGTTTTTTTCCTATGCATTACTTGGGGTTATGTGGTCTCCCCCGCCGTGTTTGTTG
>S71_HOA_5.ab1
TTGGTTATCATGGTTTGGTTTTTGCTATGTTTGCTATAGTGTGTCTTGGCAGTGTGGTTTGAGGGCATCATATGTTTATGGTGGGTTTCGATGTTCAAACCGCTGTGTTTTTTAGTTCTGTAACTATGATTATAGGCGTACCGACTGGTATAAAGGTGTTTTCTTGGTTATATATGCTTGGCACGAGACGTTGTCGTCTTAGAGATATTATTGTGTGATGAATAATCGGTTTTATTATATTGTTTACTATTGGTGGTGTGACAGGTATAATTCTTTCTGCTTCCGTTTTAGATATGGTTCTCCACGATACGTGGTTTGTTGTTGCTCATTTTCATTATGTGTTATCATTGGGTTCTTATAGTGCTGTTGTTATTTCGTTGATTTGGTGGTGACCTTTGATCACAGGTTATTCGTTGAATCTTTCGTTATTACAGGGTCACTGATTTTGTTCGATGCTAGGGTTTAATTTTTGTTTTTTTCCTATGCATTACTTGGGGTTATGTGGTCTCCCCCGCCGTGTTTGCTG
>S71_HOA_6.ab1
TTGGTTATCATGGTTTGGTTTTCGCTATGTTTGCTATAGTGTGTCTTGGCAGTGTGGTTTGAGGGCATCATATGTTTATGGTGGGTTTCGATGTTCAAACCGCTGTGTTTTTTAGTTCTGTAACTATGATTATAGGTGTGCCGACTGGTATAAAGGTGTTTTCTTGGTTATATATGCTTGGTACGAGACGTTGTCGTCTTAGGGATATTATTGTGTGATGAATAATCGGTTTTATTATATTGTTTACTATTGGTGGTGTGACAGGTATAATTCTTTCTGCTTCCGTTTTAGATATGGTTCTCCACGATACGTGGTTTGTTGTTGCTCATTTTCATTATGTGTTATCATTGGGTTCTTATAGTGCTGTTGTTATTTCGTTGATTTGGTGGTGACCTTTGATTACAGGTTATTCGTTGAATTTTTCGTTATTACAGGGTCACTGATTTTGTTCGATGCTAGGGTTTAATTTTTGTTTTTTTCCTATGCATTACTTGGGGTTATGTGGTCTCCCCCGCCGTGTTTGTTG
>S71_HOA_7.ab1
TTGGTTATCATGGTTTGGTTTTCGCTATGTTTGCTATAGTGTGTCTTGGCAGTGTGGTTTGAGGGCATCATATGTTTATGGTGGGTTTCGATGTTCAAACCGCTGTGTTTTTTAGTTCTGTAACTATGATTATAGGTGTGCCGACTGGTATAAAGGTGTTTTCTTGGTTATATATGCTTGGTACGAGACGTTGTCGTCTTAGGGATATTATTGTGTGATGAATAATCGGTTTTATTATATTGTTTACTATTGGTGGTGTGACAGGTATAATTCTTTCTGCTTCCGTTTTAGATATGGTTCTCCACGATACGTGGTTTGTTGTTGCTCATTTTCATTATGTGTTATCATTGGGTTCTTATAGTGCTGTTGTTATTTCGTTGATTTGGTGGTGACCTTTGATTACAGGTTATTCGTTGAATCTTTCGTTATTACAGGGTCACTGATTTTGTTCGATGCTAGGGTTTAATTTTTGTTTTTTTCCTATGCATTACTTGGGGTTATGTGGTCTCCCCCGCCGTGTTTGTTG
>S71_HOA_8.ab1
TTGGTTATCATGGTTTGGTTTTTGCTATGTTTGCTATAGTGTGTCTTGGCAGTGTGGTTTGAGGGCATCATATGTTTATGGTGGGTTTCGATGTTCAAACCGCTGTGTTTTTTAGTTCTGTAACTATGATTATAGGCGTACCGACTGGTATAAAGGTGTTTTCTTGGTTATATATGCTTGGCACGAGACGTTGTCGTCTTAGAGATATTATTGTGTGATGAATAATCGGTTTTATTATATTGTTTACTATTGGTGGTGTGACAGGTATAATTCTTTCTGCTTCCGTTTTAGATATGGTTCTCCACGATACGTGGTTTGTTGTTGCTCATTTTCATTATGTGTTATCATTGGGTTCTTATAGTGCTGTTGTTATTTCGTTGATTTGGTGGTGACCTTTGATCACAGGTTATTCGTTGAATCTTTCGTTATTACAGGGTCACTGATTTTGTTCGATGCTAGGGTTTAATTTTTGTTTTTTTCCTATGCATTACTTGGGGTTATGTGGTCTCCCCCGCCGTGTTTGCTG
>S71_HOA_9.ab1
TTGGTTATCATGGTTTGGTTTTTGCTATGTTTGCTATAGTGTGTCTTGGCAGTGTGGTTTGAGGGCATCATATGTTTATGGTGGGTTTCGATGTTCAAACCGCTGTGTTTTTTAGTTCTGTAACTATGATTATAGGCGTACCGACTGGTATAAAGGTGTTTTCTTGGTTATATATGCTTGGCACGAGACGTTGTCGTCTTAGAGATATTATTGTGTGATGAATAATCGGTTTTATTATATTGTTTACTATTGGTGGTGTGACAGGTATAATTCTTTCTGCTTCCGTTTTAGATATGGTTCTCCACGATACGTGGTTTGTTGTTGCTCATTTTCATTATGTGTTATCATTGGGTTCTTATAGTGCTGTTGTTATTTCGTTGATTTGGTGGTGACCTTTGATCACAGGTTATTCGTTGAATCTTTCGTTATTACAGGGTCACTGATTTTGTTCGATGCTAGGGTTTAATTTTTGTTTTTTTCCTATGCATTACTTGGGGTTATGTGGTCTCCCCCGCCGTGTTTGCTG
