# Supplementary material for: Genetic diversity and population structure of parasite infrapopulations within and across hosts for two trophically transmitted trematode parasites
Source: PeerJ. 2025 Apr 28;13:e19178. doi: 10.7717/peerj.19178 (PMC12045269; doi:10.7717/peerj.19178)
Supplement: Supplemental Information 2 — Alignment of cytochrome oxidase subunit 1 (COI) mitochondrial gene, 519bp. [file peerj-13-19178-s002.fasta]

>B_S012.ab1
TAGTTGGACTAATAATGATTCTGTGTTTGGTTATTATGGTTTGGTGTTTG
CTATGGCTTCTATTGTTTGTTTAGGTTGTGTGGTTTGAGCACATCACATG
TTTATGGTTGGAATGGATGTGACTACTACTGTATTTTTTAGCTCTGTGAC
TATGGTGATAAGTATCCCTACTGGTATTAAGATTTTTTCTTGGTTGTATA
TGTTGAAAAGCACCAAGGGTCGTTTGGAAGATCCTATTATGTGGTGGATT
ATTGGTTTTATAGTTCTTTTTATGATTGGTGGTATAACTGGTATTGTTTT
GTCCTCATCTGTTATGGATGTTCGTTTACATGATACTTGATTTGTGGTGG
CGCATTTTCATTATGTTTTATCTTTGGGTTCATATAGGACTGTAATAATA
TTTTTTCTTTGATGATGACCTGTAGTTATTGGTTTAAGTTTAAATAAGTA
TTTGTTACAGGGTCATTGAGTTTCTTCTATGGTGGGGTTTAATTTGTGTT
TTTTCCCCATGCATTTTTT
>B_S030.ab1
TAGTTGGACTAATAATGATTCTGTGTTTGGTTATTATGGTTTGGTGTTTG
CTATGGCTTCTATTGTTTGTTTAGGTTGTGTGGTTTGAGCACATCACATG
TTTATGGTTGGAATGGATGTGACTACTACTGTATTTTTTAGCTCTGTGAC
TATGGTGATAAGTATCCCTACTGGTATTAAGATTTTTTCTTGGTTGTATA
TGTTGAAAAGCACCAAGGGTCGTTTGGAAGATCCTATTATGTGGTGGATT
ATTGGTTTTATAGTTCTTTTTATGATTGGTGGTATAACTGGTATTGTTTT
GTCCTCATCTGTTATGGATGTTCGTTTACATGATACTTGATTTGTGGTGG
CGCATTTTCATTATGTTTTATCTTTGGGTTCATATAGGACTGTAATAATA
TTTTTTCTTTGATGATGACCTGTAGTTATTGGTTTAAGTTTAAATAAGTA
TTTGTTACAGGGTCATTGAGTTTCTTCTATGGTGGGGTTTAATTTGTGTT
TTTTCCCCATGCATTTTTT
>B_S051.ab1
TAGTTGGACTAATAATGATTCTGTGTTTGGTTATTATGGTTTGGTGTTTG
CTATGGCTTCTATTGTTTGTTTAGGTTGTGTGGTTTGAGCACATCACATG
TTTATGGTTGGAATGGATGTGACTACTACTGTATTTTTTAGCTCTGTGAC
TATGGTGATAAGTATCCCTACTGGTATTAAGATTTTTTCTTGGTTGTATA
TGTTGAAAAGCACCAAGGGTCGTTTGGAAGATCCTATTATGTGGTGGATT
ATTGGTTTTATAGTTCTTTTTATGATTGGTGGTATAACTGGTATTGTTTT
GTCCTCATCTGTTATGGATGTTCGTTTACATGATACTTGATTTGTGGTGG
CGCATTTTCATTATGTTTTATCTTTGGGTTCATATAGGACTGTAATAATA
TTTTTTCTTTGATGATGACCTGTAGTTATTGGTTTAAGTTTAAATAAGTA
TTTGTTACAGGGTCATTGAGTTTCTTCTATGGTGGGGTTTAATTTGTGTT
TTTTCCCCATGCATTTTTT
>B_S061.ab1
TAGTTGGACTAATAATGATTCTGTATTTGGTTATTATGGTTTGGTGTTTG
CTATGGCTTCTATTGTTTGTTTAGGTTGTGTGGTTTGAGCACATCACATG
TTTATGGTTGGAATGGATGTGACTACTACTGTATTTTTTAGCTCTGTGAC
TATGGTAATAAGTATCCCTACTGGTATTAAGATTTTTTCTTGGTTGTATA
TGTTGAAAAGCACCAAGGGTCGTTTGGAAGATCCTATTATGTGGTGGATT
ATTGGTTTTATAGTTCTTTTTATGATTGGTGGTATAACTGGTATTGTTTT
GTCCTCATCTGTTATGGATGTTCGTTTACATGATACTTGATTTGTGGTGG
CGCATTTTCATTATGTTTTATCTTTGGGTTCATATAGGACTGTAATAATA
TTTTTTCTTTGATGATGACCTGTAGTTATTGGTTTAAGTTTAAATAAGTA
TTTGTTACAGGGTCATTGAGTTTCTTCTATGGTGGGGTTTAATTTGTGTT
TTTTCCCCATGCATTTTTT
>B_S062.ab1
TAGTTGGACTAATAATGATTCTGTGTTTGGTTATTATGGTTTGGTGTTTG
CTATGGCTTCTATTGTTTGTTTAGGTTGTGTGGTTTGAGCACATCACATG
TTTATGGTTGGAATGGATGTGACTACTACTGTATTTTTTAGCTCTGTGAC
TATGGTGATAAGTATCCCTACTGGTATTAAGATTTTTTCTTGGTTGTATA
TGTTGAAAAGCACCAAGGGTCGTTTGGAAGATCCTATTATGTGGTGGATT
ATTGGTTTTATAGTTCTTTTTATGATTGGTGGTATAACTGGTATTGTTTT
GTCCTCATCTGTTATGGATGTTCGTTTACATGATACTTGATTTGTGGTGG
CGCATTTTCATTATGTTTTATCTTTGGGTTCATATAGGACTGTAATAATA
TTTTTTCTTTGATGATGACCTGTAGTTATTGGTTTAAGTTTAAATAAGTA
TTTGTTACAGGGTCATTGAGTTTCTTCTATGGTGGGGTTTAATTTGTGTT
TTTTCCCCATGCATTTTTT
>B_S066.ab1
TAGTTGGACTAATAATGATTCTGTGTTTGGTTATTATGGTTTGGTGTTTG
CTATGGCTTCTATTGTTTGTTTAGGTTGTGTGGTTTGAGCACATCACATG
TTTATGGTTGGAATGGATGTGACTACTACTGTATTTTTTAGCTCTGTGAC
TATGGTGATAAGTATCCCTACTGGTATTAAGATTTTTTCTTGGTTGTATA
TGTTGAAAAGCACCAAGGGTCGTTTGGAAGATCCTATTATGTGGTGGATT
ATTGGTTTTATAGTTCTTTTTATGATTGGTGGTATAACTGGTATTGTTTT
GTCCTCATCTGTTATGGATGTTCGTTTACATGATACTTGATTTGTGGTGG
CGCATTTTCATTATGTTTTATCTTTGGGTTCATATAGGACTGTAATAATA
TTTTTTCTTTGATGATGACCTGTAGTTATTGGTTTAAGTTTAAATAAGTA
TTTGTTACAGGGTCATTGAGTTTCTTCTATGGTGGGGTTTAATTTGTGTT
TTTTCCCCATGCATTTTTT
>B_S094.ab1
TAGTTGGACTAATAATGATTCTGTGTTTGGTTATTATGGTTTGGTGTTTG
CTATGGCTTCTATTGTTTGTTTAGGTTGTGTGGTTTGAGCACATCACATG
TTTATGGTTGGAATGGATGTGACTACTACTGTATTTTTTAGCTCTGTGAC
TATGGTGATAAGTATCCCTACTGGTATTAAGATTTTTTCTTGGTTGTATA
TGTTGAAAAGCACCAAGGGTCGTTTGGAAGATCCTATTATGTGGTGGATT
ATTGGTTTTATAGTTCTTTTTATGATTGGTGGTATAACTGGTATTGTTTT
GTCCTCATCTGTTATGGATGTTCGTTTACATGATACTTGATTTGTGGTGG
CGCATTTTCATTATGTTTTATCTTTGGGTTCATATAGGACTGTAATAATA
TTTTTTCTTTGATGATGACCTGTAGTTATTGGTTTAAGTTTAAATAAGTA
TTTGTTACAGGGTCATTGAGTTTCTTCTATGGTGGGGTTTAATTTGTGTT
TTTTCCCCATGCATTTTTT
>B_S104.ab1
TAGTTGGACTAATAATGATTCTGTGTTTGGTTATTATGGTTTGGTGTTTG
CTATGGCTTCTATTGTTTGTTTAGGTTGTGTGGTTTGAGCACATCACATG
TTTATGGTTGGAATGGATGTGACTACTACTGTATTTTTTAGCTCTGTGAC
TATGGTGATAAGTATCCCTACTGGTATTAAGATTTTTTCTTGGTTGTATA
TGTTGAAAAGCACCAAGGGTCGTTTGGAAGATCCTATTATGTGGTGGATT
ATTGGTTTTATAGTTCTTTTTATGATTGGTGGTATAACTGGTATTGTTTT
GTCCTCATCTGTTATGGATGTTCGTTTACATGATACTTGATTTGTGGTGG
CGCATTTTCATTATGTTTTATCTTTGGGTTCATATAGGACTGTAATAATA
TTTTTTCTTTGATGATGACCTGTAGTTATTGGTTTAAGTTTAAATAAGTA
TTTGTTACAGGGTCATTGAGTTTCTTCTATGGTGGGGTTTAATTTGTGTT
TTTTCCCCATGCATTTTTT
>B_S109.ab1
TAGTTGGACTAATAATGATTCTGTGTTTGGTTATTATGGTTTGGTGTTTG
CTATGGCTTCTATTGTTTGTTTAGGTTGTGTGGTTTGAGCACATCACATG
TTTATGGTTGGAATGGATGTGACTACTACTGTATTTTTTAGCTCTGTGAC
TATGGTGATAAGTATCCCTACTGGTATTAAGATTTTTTCTTGGTTGTATA
TGTTGAAAAGCACCAAGGGTCGTTTGGAAGATCCTATTATGTGGTGGATT
ATTGGTTTTATAGTTCTTTTTATGATTGGTGGTATAACTGGTATTGTTTT
GTCCTCATCTGTTATGGATGTTCGTTTACATGATACTTGATTTGTGGTGG
CGCATTTTCATTATGTTTTATCTTTGGGTTCATATAGGACTGTAATAATA
TTTTTTCTTTGATGATGACCTGTAGTTATTGGTTTAAGTTTAAATAAGTA
TTTGTTACAGGGTCATTGAGTTTCTTCTATGGTGGGGTTTAATTTGTGTT
TTTTCCCCATGCATTTTTT
>B_S214.ab1
TAGTTGGACTAATAATGATTCTGTGTTTGGTTATTATGGTTTGGTGTTTG
CTATGGCTTCTATTGTTTGTTTAGGTTGTGTGGTTTGAGCACATCACATG
TTTATGGTTGGAATGGATGTGACTACTACTGTATTTTTTAGCTCTGTGAC
TATGGTGATAAGTATCCCTACTGGTATTAAGATTTTTTCTTGGTTGTATA
TGTTGAAAAGCACCAAGGGTCGTTTGGAAGATCCTATTATGTGGTGGATT
ATTGGTTTTATAGTTCTTTTTATGATTGGTGGTATAACTGGTATTGTTTT
GTCCTCATCTGTTATGGATGTTCGTTTACATGATACTTGATTTGTGGTGG
CGCATTTTCATTATGTTTTATCTTTGGGTTCATATAGGACTGTAATAATA
TTTTTTCTTTGATGATGACCTGTAGTTATTGGTTTAAGTTTAAATAAGTA
TTTGTTACAGGGTCATTGAGTTTCTTCTATGGTGGGGTTTAATTTGTGTT
TTTTCCCCATGCATTTTTT
>B_S322.ab1
TAGTTGGACTAATAATGATTCTGTGTTTGGTTATTATGGTTTGGTGTTTG
CTATGGCTTCTATTGTTTGTTTAGGTTGTGTGGTTTGAGCACATCACATG
TTTATGGTTGGAATGGATGTGACTACTACTGTATTTTTTAGCTCTGTGAC
TATGGTGATAAGTATCCCTACTGGTATTAAGATTTTTTCTTGGTTGTATA
TGTTGAAAAGCACCAAGGGTCGTTTGGAAGATCCTATTATGTGGTGGATT
ATTGGTTTTATAGTTCTTTTTATGATTGGTGGTATAACTGGTATTGTTTT
GTCCTCATCTGTTATGGATGTTCGTTTACATGATACTTGATTTGTGGTGG
CGCATTTTCATTATGTTTTATCTTTGGGTTCATATAGGACTGTAATAATA
TTTTTTCTTTGATGATGGCCTGTAGTTATTGGTTTAAGTTTAAATAAGTA
TTTGTTACAGGGTCATTGAGTTTCTTCTATGGTGGGGTTTAATTTGTGTT
TTTTCCCCATGCATTTTTT
>B_S328.ab1
TAGTTGGACTAATAATGATTCTGTGTTTGGTTATTATGGTTTGGTGTTTG
CTATGGCTTCTATTGTTTGTTTAGGTTGTGTGGTTTGAGCACATCACATG
TTTATGGTTGGAATGGATGTGACTACTACTGTATTTTTTAGCTCTGTGAC
TATGGTGATAAGTATCCCTACTGGTATTAAGATTTTTTCTTGGTTGTATA
TGTTGAAAAGCACCAAGGGTCGTTTGGAAGATCCTATTATGTGGTGGATT
ATTGGTTTTATAGTTCTTTTTATGATTGGTGGTATAACTGGTATTGTTTT
GTCCTCATCTGTTATGGATGTTCGTTTACATGATACTTGATTTGTGGTGG
CGCATTTTCATTATGTTTTATCTTTGGGTTCATATAGGACTGTAATAATA
TTTTTTCTTTGATGATGACCTGTAGTTATTGGTTTAAGTTTAAATAAGTA
TTTGTTACAGGGTCATTGAGTTTCTTCTATGGTGGGGTTTAATTTGTGTT
TTTTCCCCATGCATTTTTT
>B_S354.ab1
TAGTTGGACTAATAATGATTCTGTGTTTGGTTATTATGGTTTGGTGTTTG
CTATGGCTTCTATTGTTTGTTTAGGTTGTGTGGTTTGAGCACATCACATG
TTTATGGTTGGAATGGATGTGACTACTACTGTATTTTTTAGCTCTGTGAC
TATGGTGATAAGTATCCCTACTGGTATTAAGATTTTTTCTTGGTTGTATA
TGTTGAAAAGCACCAAGGGTCGTTTGGAAGATCCTATTATGTGGTGGATT
ATTGGTTTTATAGTTCTTTTTATGATTGGTGGTATAACTGGTATTGTTTT
GTCCTCATCTGTTATGGATGTTCGTTTACATGATACTTGATTTGTGGTGG
CGCATTTTCATTATGTTTTATCTTTGGGTTCATATAGGACTGTAATAATA
TTTTTTCTTTGATGATGACCTGTAGTTATTGGTTTAAGTTTAAATAAGTA
TTTGTTACAGGGTCATTGAGTTTCTTCTATGGTGGGGTTTAATTTGTGTT
TTTTCCCCATGCATTTTTT
>L_S012.ab1
TAGTTGGACTAATAATGATTCTGTATTTGGTTATTATGGTTTGGTGTTTG
CTATGGCTTCTATTGTTTGTTTAGGTTGTGTGGTTTGAGCACATCACATG
TTTATGGTTGGAATGGATGTGACTACTACTGTATTTTTTAGCTCTGTGAC
TATGGTAATAAGTATCCCTACTGGTATTAAGATTTTTTCTTGGTTGTATA
TGTTGAAAAGCACCAAGGGTCGTTTGGAAGATCCTATTATGTGGTGGATT
ATTGGTTTTATAGTTCTTTTTATGATTGGTGGTATAACTGGTATTGTTTT
GTCCTCATCTGTTATGGATGTTCGTTTACATGATACTTGATTTGTGGTGG
CGCATTTTCATTATGTTTTATCTTTGGGTTCATATAGGACTGTAATAATA
TTTTTTCTTTGATGATGACCTGTAGTTATTGGTTTAAGTTTAAATAAGTA
TTTGTTACAGGGTCATTGAGTTTCTTCTATGGTGGGGTTTAATTTGTGTT
TTTTCCCCATGCATTTTTT
>L_S026.ab1
TAGTTGGACTAATAATGATTCTGTATTTGGTTATTATGGTTTGGTGTTTG
CTATGGCTTCTATTGTTTGTTTAGGTTGTGTGGTTTGAGCACATCACATG
TTTATGGTTGGAATGGATGTGACTACTACTGTATTTTTTAGCTCTGTGAC
TATGGTAATAAGTATCCCTACTGGTATTAAGATTTTTTCTTGGTTGTATA
TGTTGAAAAGCACCAAGGGTCGTTTGGAAGATCCTATTATGTGGTGGATT
ATTGGTTTTATAGTTCTTTTTATGATTGGTGGTATAACTGGTATTGTTTT
GTCCTCATCTGTTATGGATGTTCGTTTACATGATACTTGATTTGTGGTGG
CGCATTTTCATTATGTTTTATCTTTGGGTTCATATAGGACTGTAATAATA
TTTTTTCTTTGATGATGACCTGTAGTTATTGGTTTAAGTTTAAATAAGTA
TTTGTTACAGGGTCATTGAGTTTCTTCTATGGTGGGGTTTAATTTGTGTT
TTTTCCCCATGCATTTTTT
>L_S034.ab1
TAGTTGGACTAATAATGATTCTGTATTTGGTTATTATGGTTTGGTGTTTG
CTATGGCTTCTATTGTTTGTTTAGGTTGTGTGGTTTGAGCACATCACATG
TTTATGGTTGGAATGGATGTGACTACTACTGTATTTTTTAGCTCTGTGAC
TATGGTAATAAGTATCCCTACTGGTATTAAGATTTTTTCTTGGTTGTATA
TGTTGAAAAGCACCAAGGGTCGTTTGGAAGATCCTATTATGTGGTGGATT
ATTGGTTTTATAGTTCTTTTTATGATTGGTGGTATAACTGGTATTGTTTT
GTCCTCATCTGTTATGGATGTTCGTTTACATGATACTTGATTTGTGGTGG
CGCATTTTCATTATGTTTTATCTTTGGGTTCATATAGGACTGTAATAATA
TTTTTTCTTTGATGATGACCTGTAGTTATTGGTTTAAGTTTAAATAAGTA
TTTGTTACAGGGTCATTGAGTTTCTTCTATGGTGGGGTTTAATTTGTGTT
TTTTCCCCATGCATTTTTT
>L_S058.ab1
TAGTTGGACTAATAATGATTCTGTGTTTGGTTATTATGGTTTGGTGTTTG
CTATGGCTTCTATTGTTTGTTTAGGTTGTGTGGTTTGAGCACATCACATG
TTTATGGTTGGAATGGATGTGACTACTACTGTATTTTTTAGCTCTGTGAC
TATGGTGATAAGTATCCCTACTGGTATTAAGATTTTTTCTTGGTTGTATA
TGTTGAAAAGCACCAAGGGTCGTTTGGAAGATCCTATTATGTGGTGGATT
ATTGGTTTTATAGTTCTTTTTATGATTGGTGGTATAACTGGTATTGTTTT
GTCCTCATCTGTTATGGATGTTCGTTTACATGATACTTGATTTGTGGTGG
CGCATTTTCATTATGTTTTATCTTTGGGTTCATATAGGACTGTAATAATA
TTTTTTCTTTGATGATGACCTGTAGTTATTGGTTTAAGTTTAAATAAGTA
TTTGTTACAGGGTCATTGAGTTTCTTCTATGGTGGGGTTTAATTTGTGTT
TTTTCCCCATGCATTTTTT
>L_S092.ab1
TAGTTGGACTAATAATGATTCTGTGTTTGGTTATTATGGTTTGGTGTTTG
CTATGGCTTCTATTGTTTGTTTAGGTTGTGTGGTTTGAGCACATCACATG
TTTATGGTTGGAATGGATGTGACTACTACTGTATTTTTTAGCTCTGTGAC
TATGGTGATAAGTATCCCTACTGGTATTAAGATTTTTTCTTGGTTGTATA
TGTTGAAAAGCACCAAGGGTCGTTTGGAAGATCCTATTATGTGGTGGATT
ATTGGTTTTATAGTTCTTTTTATGATTGGTGGTATAACTGGTATTGTTTT
GTCCTCATCTGTTATGGATGTTCGTTTACATGATACTTGATTTGTGGTGG
CGCATTTTCATTATGTTTTATCTTTGGGTTCATATAGGACTGTAATAATA
TTTTTTCTTTGATGATGACCTGTAGTTATTGGTTTAAGTTTAAATAAGTA
TTTGTTACAGGGTCATTGAGTTTCTTCTATGGTGGGGTTTAATTTGTGTT
TTTTCCCCATGCATTTTTT
>L_S097.ab1
TAGTTGGACTAATAATGATTCTGTGTTTGGTTATTATGGTTTGGTGTTTG
CTATGGCTTCTATTGTTTGTTTAGGTTGTGTGGTTTGAGCACATCACATG
TTTATGGTTGGAATGGATGTGACTACTACTGTATTTTTTAGCTCTGTGAC
TATGGTGATAAGTATCCCTACTGGTATTAAGATTTTTTCTTGGTTGTATA
TGTTGAAAAGCACCAAGGGTCGTTTGGAAGATCCTATTATGTGGTGGATT
ATTGGTTTTATAGTTCTTTTTATGATTGGTGGTATAACTGGTATTGTTTT
GTCCTCATCTGTTATGGATGTTCGTTTACATGATACTTGATTTGTGGTGG
CGCATTTTCATTATGTTTTATCTTTGGGTTCATATAGGACTGTAATAATA
TTTTTTCTTTGATGATGACCTGTAGTTATTGGTTTAAGTTTAAATAAGTA
TTTGTTACAGGGTCATTGAGTTTCTTCTATGGTGGGGTTTAATTTGTGTT
TTTTCCCCATGCATTTTTT
>L_S099.ab1
TAGTTGGACTAATAATGATTCTGTATTTGGTTATTATGGTTTGGTGTTTG
CTATGGCTTCTATTGTTTGTTTAGGTTGTGTGGTTTGAGCACATCACATG
TTTATGGTTGGAATGGATGTGACTACTACTGTATTTTTTAGCTCTGTGAC
TATGGTAATAAGTATCCCTACTGGTATTAAGATTTTTTCTTGATTGTATA
TGTTGAAAAGCACCAAGGGTCGTTTGGAAGATCCTATTATGTGGTGGATT
ATTGGTTTTATAGTTCTTTTTATGATTGGTGGTATAACTGGTATTGTTTT
GTCCTCATCTGTTATGGATGTTCGTTTACATGATACTTGATTTGTGGTGG
CGCATTTTCATTATGTTTTATCTTTGGGTTCATATAGGACTGTAATAATA
TTTTTTCTTTGATGATGACCTGTAGTTATTGGTTTAAGTTTAAATAAGTA
TTTGTTACAGGGTCATTGAGTTTCTTCTATGGTGGGGTTTAATTTGTGTT
TTTTCCCCATGCATTTTTT
>L_S110.ab1
TAGTTGGACTAATAATGATTCTGTGTTTGGTTATTATGGTTTGGTGTTTG
CTATGGCTTCTATTGTTTGTTTAGGTTGTGTGGTTTGAGCACATCACATG
TTTATGGTTGGAATGGATGTGACTACTACTGTATTTTTTAGCTCTGTGAC
TATGGTGATAAGTATCCCTACTGGTATTAAGATTTTTTCTTGGTTGTATA
TGTTGAAAAGCACCAAGGGTCGTTTGGAAGATCCTATTATGTGGTGGATT
ATTGGTTTTATAGTTCTTTTTATGATTGGTGGTATAACTGGTATTGTTTT
GTCCTCATCTGTTATGGATGTTCGTTTACATGATACTTGATTTGTGGTGG
CGCATTTTCATTATGTTTTATCTTTGGGTTCATATAGGACTGTAATAATA
TTTTTTCTTTGATGATGACCTGTAGTTATTGGTTTAAGTTTAAATAAGTA
TTTGTTACAGGGTCATTGAGTTTCTTCTATGGTGGGGTTTAATTTGTGTT
TTTTCCCCATGCATTTTTT
>L_S135.ab1
TAGTTGGACTAATAATGATTCTGTGTTTGGTTATTATGGTTTGGTGTTTG
CTATGGCTTCTATTGTTTGTTTAGGTTGTGTGGTTTGAGCACATCACATG
TTTATGGTTGGAATGGATGTGACTACTACTGTATTTTTTAGCTCTGTGAC
TATGGTGATAAGTATCCCTACTGGTATTAAGATTTTTTCTTGGTTGTATA
TGTTGAAAAGCACCAAGGGTCGTTTGGAAGATCCTATTATGTGGTGGATT
ATTGGTTTTATAGTTCTTTTTATGATTGGTGGTATAACTGGTATTGTTTT
GTCCTCATCTGTTATGGATGTTCGTTTACATGATACTTGATTTGTGGTGG
CGCATTTTCATTATGTTTTATCTTTGGGTTCATATAGGACTGTAATAATA
TTTTTTCTTTGATGATGACCTGTAGTTATTGGTTTAAGTTTAAATAAGTA
TTTGTTACAGGGTCATTGAGTTTCTTCTATGGTGGGGTTTAATTTGTGTT
TTTTCCCCATGCATTTTTT
>L_S143.ab1
TAGTTGGACTAATAATGATTCTGTGTTTGGTTATTATGGTTTGGTGTTTG
CTATGGCTTCTATTGTTTGTTTAGGTTGTGTGGTTTGAGCACATCACATG
TTTATGGTTGGAATGGATGTGACTACTACTGTATTTTTTAGCTCTGTGAC
TATGGTGATAAGTATCCCTACTGGTATTAAGATTTTTTCTTGGTTGTATA
TGTTGAAAAGCACCAAGGGTCGTTTGGAAGATCCTATTATGTGGTGGATT
ATTGGTTTTATAGTTCTTTTTATGATTGGTGGTATAACTGGTATTGTTTT
GTCCTCATCTGTTATGGATGTTCGTTTACATGATACTTGATTTGTGGTGG
CGCATTTTCATTATGTTTTATCTTTGGGTTCATATAGGACTGTAATAATA
TTTTTTCTTTGATGATGACCTGTAGTTATTGGTTTAAGTTTAAATAAGTA
TTTGTTACAGGGTCATTGAGTTTCTTCTATGGTGGGGTTTAATTTGTGTT
TTTTCCCCATGCATTTTTT
>L_S149.ab1
TAGTTGGACTAATAATGATTCTGTGTTTGGTTATTATGGTTTGGTGTTTG
CTATGGCTTCTATTGTTTGTTTAGGTTGTGTGGTTTGAGCACATCACATG
TTTATGGTTGGAATGGATGTGACTACTACTGTATTTTTTAGCTCTGTGAC
TATGGTGATAAGTATCCCTACTGGTATTAAGATTTTTTCTTGGTTGTATA
TGTTGAAAAGCACCAAGGGTCGTTTGGAAGATCCTATTATGTGGTGGATT
ATTGGTTTTATAGTTCTTTTTATGATTGGTGGTATAACTGGTATTGTTTT
GTCCTCATCTGTTATGGATGTTCGTTTACATGATACTTGATTTGTGGTGG
CGCATTTTCATTATGTTTTATCTTTGGGTTCATATAGGACTGTAATAATA
TTTTTTCTTTGATGATGACCTGTAGTTATTGGTTTAAGTTTAAATAAGTA
TTTGTTACAGGGTCATTGAGTTTCTTCTATGGTGGGGTTTAATTTGTGTT
TTTTCCCCATGCATTTTTT
>L_S150.ab1
TAGTTGGACTAATAATGATTCTGTGTTTGGTTATTATGGTTTGGTGTTTG
CTATGGCTTCTATTGTTTGTTTAGGTTGTGTGGTTTGAGCACATCACATG
TTTATGGTTGGAATGGATGTGACTACTACTGTATTTTTTAGCTCTGTGAC
TATGGTGATAAGTATCCCTACTGGTATTAAGATTTTTTCTTGGTTGTATA
TGTTGAAAAGCACCAAGGGTCGTTTGGAAGATCCTATTATGTGGTGGATT
ATTGGTTTTATAGTTCTTTTTATGATTGGTGGTATAACTGGTATTGTTTT
GTCCTCATCTGTTATGGATGTTCGTTTACATGATACTTGATTTGTGGTGG
CGCATTTTCATTATGTTTTATCTTTGGGTTCATATAGGACTGTAATAATA
TTTTTTCTTTGATGATGACCTGTAGTTATTGGTTTAAGTTTAAATAAGTA
TTTGTTACAGGGTCATTGAGTTTCTTCTATGGTGGGGTTTAATTTGTGTT
TTTTCCCCATGCATTTTTT
>L_S161.ab1
TAGTTGGACTAATAATGATTCTGTGTTTGGTTATTATGGTTTGGTGTTTG
CTATGGCTTCTATTGTTTGTTTAGGTTGTGTGGTTTGAGCACATCACATG
TTTATGGTTGGAATGGATGTGACTACTACTGTATTTTTTAGCTCTGTGAC
TATGGTGATAAGTATCCCTACTGGTATTAAGATTTTTTCTTGGTTGTATA
TGTTGAAAAGCACCAAGGGTCGTTTGGAAGATCCTATTATGTGGTGGATT
ATTGGTTTTATAGTTCTTTTTATGATTGGTGGTATAACTGGTATTGTTTT
GTCCTCATCTGTTATGGATGTTCGTTTACATGATACTTGATTTGTGGTGG
CGCATTTTCATTATGTTTTATCTTTGGGTTCATATAGGACTGTAATAATA
TTTTTTCTTTGATGATGACCTGTAGTTATTGGTTTAAGTTTAAATAAGTA
TTTGTTACAGGGTCATTGAGTTTCTTCTATGGTGGGGTTTAATTTGTGTT
TTTTCCCCATGCATTTTTT
>B_D19_2.ab1
TAGTTGGACTAATAATGATTCTGTGTTTGGTTATTATGGTTTGGTGTTTG
CTATGGCTTCTATTGTTTGTTTAGGTTGTGTGGTTTGAGCACATCACATG
TTTATGGTTGGAATGGATGTGACTACTACTGTATTTTTTAGCTCTGTGAC
TATGGTGATAAGTATCCCTACTGGTATTAAGATTTTTTCTTGGTTGTATA
TGTTGAAAAGCACCAAGGGTCGTTTGGAAGATCCTATTATGTGGTGGATT
ATTGGTTTTATAGTTCTTTTTATGATTGGTGGTATAACTGGTATTGTTTT
GTCCTCATCTGTTATGGATGTTCGTTTACATGATACTTGATTTGTGGTGG
CGCATTTTCATTATGTTTTATCTTTGGGTTCATATAGGACTGTAATAATA
TTTTTTCTTTGATGATGACCTGTAGTTATTGGTTTAAGTTTAAATAAGTA
TTTGTTACAGGGTCATTGAGTTTCTTCTATGGTGGGGTTTAATTTGTGTT
TTTTCCCCATGCATTTTTT
>B_D109_1.ab1
TAGTTGGACTAATAATGATTCTGTGTTTGGTTATTATGGTTTGGTGTTTG
CTATGGCTTCTATTGTTTGTTTAGGTTGTGTGGTTTGAGCACATCACATG
TTTATGGTTGGAATGGATGTGACTACTACTGTATTTTTTAGCTCTGTGAC
TATGGTGATAAGTATCCCTACTGGTATTAAGATTTTTTCTTGGTTGTATA
TGTTGAAAAGCACCAAGGGTCGTTTGGAAGATCCTATTATGTGGTGGATT
ATTGGTTTTATAGTTCTTTTTATGATTGGTGGTATAACTGGTATTGTTTT
GTCCTCATCTGTTATGGATGTTCGTTTACATGATACTTGATTTGTGGTGG
CGCATTTTCATTATGTTTTATCTTTGGGTTCATATAGGACTGTAATAATA
TTTTTTCTTTGATGATGACCTGTAGTTATTGGTTTAAGTTTAAATAAGTA
TTTGTTACAGGGTCATTGAGTTTCTTCTATGGTGGGGTTTAATTTGTGTT
TTTTCCCCATGCATTTTTT
>B_D109_3.ab1
TAGTTGGACTAATAATGATTCTGTGTTTGGTTATTATGGTTTGGTGTTTG
CTATGGCTTCTATTGTTTGTTTAGGTTGTGTGGTTTGAGCACATCACATG
TTTATGGTTGGAATGGATGTGACTACTACTGTATTTTTTAGCTCTGTGAC
TATGGTGATAAGTATCCCTACTGGTATTAAGATTTTTTCTTGGTTGTATA
TGTTGAAAAGCACCAAGGGTCGTTTGGAAGATCCTATTATGTGGTGGATT
ATTGGTTTTATAGTTCTTTTTATGATTGGTGGTATAACTGGTATTGTTTT
GTCCTCATCTGTTATGGATGTTCGTTTACATGATACTTGATTTGTGGTGG
CGCATTTTCATTATGTTTTATCTTTGGGTTCATATAGGACTGTAATAATA
TTTTTTCTTTGATGATGACCTGTAGTTATTGGTTTAAGTTTAAATAAGTA
TTTGTTACAGGGTCATTGAGTTTCTTCTATGGTGGGGTTTAATTTGTGTT
TTTTCCCCATGCATTTTTT
>B_D124_4.ab1
TAGTTGGACTAATAATGATTCTGTGTTTGGTTATTATGGTTTGGTGTTTG
CTATGGCTTCTATTGTTTGTTTAGGTTGTGTGGTTTGAGCACATCACATG
TTTATGGTTGGAATGGATGTGACTACTACTGTATTTTTTAGCTCTGTGAC
TATGGTGATAAGTATCCCTACTGGTATTAAGATTTTTTCTTGGTTGTATA
TGTTGAAAAGCACCAAGGGTCGTTTGGAAGATCCTATTATGTGGTGGATT
ATTGGTTTTATAGTTCTTTTTATGATTGGTGGTATAACTGGTATTGTTTT
GTCCTCATCTGTTATGGATGTTCGTTTACATGATACTTGATTTGTGGTGG
CGCATTTTCATTATGTTTTATCTTTGGGTTCATATAGGACTGTAATAATA
TTTTTTCTTTGATGATGACCTGTAGTTATTGGTTTAAGTTTAAATAAGTA
TTTGTTACAGGGTCATTGAGTTTCTTCTATGGTGGGGTTTAATTTGTGTT
TTTTCCCCATGCATTTTTT
>B_D124_11.ab1
TAGTTGGACTAATAATGATTCTGTGTTTGGTTATTATGGTTTGGTGTTTG
CTATGGCTTCTATTGTTTGTTTAGGTTGTGTGGTTTGAGCACATCACATG
TTTATGGTTGGAATGGATGTGACTACTACTGTATTTTTTAGCTCTGTGAC
TATGGTGATAAGTATCCCTACTGGTATTAAGATTTTTTCTTGGTTGTATA
TGTTGAAAAGCACCAAGGGTCGTTTGGAAGATCCTATTATGTGGTGGATT
ATTGGTTTTATAGTTCTTTTTATGATTGGTGGTATAACTGGTATTGTTTT
GTCCTCATCTGTTATGGATGTTCGTTTACATGATACTTGATTTGTGGTGG
CGCATTTTCATTATGTTTTATCTTTGGGTTCATATAGGACTGTAATAATA
TTTTTTCTTTGATGATGACCTGTAGTTATTGGTTTAAGTTTAAATAAGTA
TTTGTTACAGGGTCATTGAGTTTCTTCTATGGTGGGGTTTAATTTGTGTT
TTTTCCCCATGCATTTTTT
>B_D124_13.ab1
TAGTTGGACTAATAATGATTCTGTGTTTGGTTATTATGGTTTGGTGTTTG
CTATGGCTTCTATTGTTTGTTTAGGTTGTGTGGTTTGAGCACATCACATG
TTTATGGTTGGAATGGATGTGACTACTACTGTATTTTTTAGCTCTGTGAC
TATGGTGATAAGTATCCCTACTGGTATTAAGATTTTTTCTTGGTTGTATA
TGTTGAAAAGCACCAAGGGTCGTTTGGAAGATCCTATTATGTGGTGGATT
ATTGGTTTTATAGTTCTTTTTATGATTGGTGGTATAACTGGTATTGTTTT
GTCCTCATCTGTTATGGATGTTCGTTTACATGATACTTGATTTGTGGTGG
CGCATTTTCATTATGTTTTATCTTTGGGTTCATATAGGACTGTAATAATA
TTTTTTCTTTGATGATGACCTGTAGTTATTGGTTTAAGTTTAAATAAGTA
TTTGTTACAGGGTCATTGAGTTTCTTCTATGGTGGGGTTTAATTTGTGTT
TTTTCCCCATGCATTTTTT
>B_D124_14.ab1
TAGTTGGACTAATAATGATTCTGTGTTTGGTTATTATGGTTTGGTGTTTG
CTATGGCTTCTATTGTTTGTTTAGGTTGTGTGGTTTGAGCACATCACATG
TTTATGGTTGGAATGGATGTGACTACTACTGTATTTTTTAGCTCTGTGAC
TATGGTGATAAGTATCCCTACTGGTATTAAGATTTTTTCTTGGTTGTATA
TGTTGAAAAGCACCAAGGGTCGTTTGGAAGATCCTATTATGTGGTGGATT
ATTGGTTTTATAGTTCTTTTTATGATTGGTGGTATAACTGGTATTGTTTT
GTCCTCATCTGTTATGGATGTTCGTTTACATGATACTTGATTTGTGGTGG
CGCATTTTCATTATGTTTTATCTTTGGGTTCATATAGGACTGTAATAATA
TTTTTTCTTTGATGATGACCTGTAGTTATTGGTTTAAGTTTAAATAAGTA
TTTGTTACAGGGTCATTGAGTTTCTTCTATGGTGGGGTTTAATTTGTGTT
TTTTCCCCATGCATTTTTT
>B_D138_1.ab1
TAGTTGGACTAATAATGATTCTGTGTTTGGTTATTATGGTTTGGTGTTTG
CTATGGCTTCTATTGTTTGTTTAGGTTGTGTGGTTTGAGCACATCACATG
TTTATGGTTGGAATGGATGTGACTACTACTGTATTTTTTAGCTCTGTGAC
TATGGTGATAAGTATCCCTACTGGTATTAAGATTTTTTCTTGGTTGTATA
TGTTGAAAAGCACCAAGGGTCGTTTGGAAGATCCTATTATGTGGTGGATT
ATTGGTTTTATAGTTCTTTTTATGATTGGTGGTATAACTGGTATTGTTTT
GTCCTCATCTGTTATGGATGTTCGTTTACATGATACTTGATTTGTGGTGG
CGCATTTTCATTATGTTTTATCTTTGGGTTCATATAGGACTGTAATAATA
TTTTTTCTTTGATGATGACCTGTAGTTATTGGTTTAAGTTTAAATAAGTA
TTTGTTACAGGGTCATTGAGTTTCTTCTATGGTGGGGTTTAATTTGTGTT
TTTTCCCCATGCATTTTTT
>B_D139_1.ab1
TAGTTGGACTAATAATGATTCTGTGTTTGGTTATTATGGTTTGGTGTTTG
CTATGGCTTCTATTGTTTGTTTAGGTTGTGTGGTTTGAGCACATCACATG
TTTATGGTTGGAATGGATGTGACTACTACTGTATTTTTTAGCTCTGTGAC
TATGGTGATAAGTATCCCTACTGGTATTAAGATTTTTTCTTGGTTGTATA
TGTTGAAAAGCACCAAGGGTCGTTTGGAAGATCCTATTATGTGGTGGATT
ATTGGTTTTATAGTTCTTTTTATGATTGGTGGTATAACTGGTATTGTTTT
GTCCTCATCTGTTATGGATGTTCGTTTACATGATACTTGATTTGTGGTGG
CGCATTTTCATTATGTTTTATCTTTGGGTTCATATAGGACTGTAATAATA
TTTTTTCTTTGATGATGACCTGTAGTTATTGGTTTAAGTTTAAATAAGTA
TTTGTTACAGGGTCATTGAGTTTCTTCTATGGTGGGGTTTAATTTGTGTT
TTTTCCCCATGCATTTTTT
>B_D139_3.ab1
TAGTTGGACTAATAATGATTCTGTGTTTGGTTATTATGGTTTGGTGTTTG
CTATGGCTTCTATTGTTTGTTTAGGTTGTGTGGTTTGAGCACATCACATG
TTTATGGTTGGAATGGATGTGACTACTACTGTATTTTTTAGCTCTGTGAC
TATGGTGATAAGTATCCCTACTGGTATTAAGATTTTTTCTTGGTTGTATA
TGTTGAAAAGCACCAAGGGTCGTTTGGAAGATCCTATTATGTGGTGGATT
ATTGGTTTTATAGTTCTTTTTATGATTGGTGGTATAACTGGTATTGTTTT
GTCCTCATCTGTTATGGATGTTCGTTTACATGATACTTGATTTGTGGTGG
CGCATTTTCATTATGTTTTATCTTTGGGTTCATATAGGACTGTAATAATA
TTTTTTCTTTGATGATGACCTGTAGTTATTGGTTTAAGTTTAAATAAGTA
TTTGTTACAGGGTCATTGAGTTTCTTCTATGGTGGGGTTTAATTTGTGTT
TTTTCCCCATGCATTTTTT
>B_D147_3.ab1
TAGTTGGACTAATAATGATTCTGTGTTTGGTTATTATGGTTTGGTGTTTG
CTATGGCTTCTATTGTTTGTTTAGGTTGTGTGGTTTGAGCACATCACATG
TTTATGGTTGGAATGGATGTGACTACTACTGTATTTTTTAGCTCTGTGAC
TATGGTGATAAGTATCCCTACTGGTATTAAGATTTTTTCTTGGTTGTATA
TGTTGAAAAGCACCAAGGGTCGTTTGGAAGATCCTATTATGTGGTGGATT
ATTGGTTTTATAGTTCTTTTTATGATTGGTGGTATAACTGGTATTGTTTT
GTCCTCATCTGTTATGGATGTTCGTTTACATGATACTTGATTTGTGGTGG
CGCATTTTCATTATGTTTTATCTTTGGGTTCATATAGGACTGTAATAATA
TTTTTTCTTTGATGATGACCTGTAGTTATTGGTTTAAGTTTAAATAAGTA
TTTGTTACAGGGTCATTGAGTTTCTTCTATGGTGGGGTTTAATTTGTGTT
TTTTCCCCATGCATTTTTT
>B_D147_5.ab1
TAGTTGGACTAATAATGATTCTGTGTTTGGTTATTATGGTTTGGTGTTTG
CTATGGCTTCTATTGTTTGTTTAGGTTGTGTGGTTTGAGCACATCACATG
TTTATGGTTGGAATGGATGTGACTACTACTGTATTTTTTAGCTCTGTGAC
TATGGTGATAAGTATCCCTACTGGTATTAAGATTTTTTCTTGGTTGTATA
TGTTGAAAAGCACCAAGGGTCGTTTGGAAGATCCTATTATGTGGTGGATT
ATTGGTTTTATAGTTCTTTTTATGATTGGTGGTATAACTGGTATTGTTTT
GTCCTCATCTGTTATGGATGTTCGTTTACATGATACTTGATTTGTGGTGG
CGCATTTTCATTATGTTTTATCTTTGGGTTCATATAGGACTGTAATAATA
TTTTTTCTTTGATGATGACCTGTAGTTATTGGTTTAAGTTTAAATAAGTA
TTTGTTACAGGGTCATTGAGTTTCTTCTATGGTGGGGTTTAATTTGTGTT
TTTTCCCCATGCATTTTTT
>B_D147_6.ab1
TAGTTGGACTAATAATGATTCTGTGTTTGGTTATTATGGTTTGGTGTTTG
CTATGGCTTCTATTGTTTGTTTAGGTTGTGTGGTTTGAGCACATCACATG
TTTATGGTTGGAATGGATGTGACTACTACTGTATTTTTTAGCTCTGTGAC
TATGGTGATAAGTATCCCTACTGGTATTAAGATTTTTTCTTGGTTGTATA
TGTTGAAAAGCACCAAGGGTCGTTTGGAAGATCCTATTATGTGGTGGATT
ATTGGTTTTATAGTTCTTTTTATGATTGGTGGTATAACTGGTATTGTTTT
GTCCTCATCTGTTATGGATGTTCGTTTACATGATACTTGATTTGTGGTGG
CGCATTTTCATTATGTTTTATCTTTGGGTTCATATAGGACTGTAATAATA
TTTTTTCTTTGATGATGACCTGTAGTTATTGGTTTAAGTTTAAATAAGTA
TTTGTTACAGGGTCATTGAGTTTCTTCTATGGTGGGGTTTAATTTGTGTT
TTTTCCCCATGCATTTTTT
>B_D153_1.ab1
TAGTTGGACTAATAATGATTCTGTGTTTGGTTATTATGGTTTGGTGTTTG
CTATGGCTTCTATTGTTTGTTTAGGTTGTGTGGTTTGAGCACATCACATG
TTTATGGTTGGAATGGATGTGACTACTACTGTATTTTTTAGCTCTGTGAC
TATGGTGATAAGTATCCCTACTGGTATTAAGATTTTTTCTTGGTTGTATA
TGTTGAAAAGCACCAAGGGTCGTTTGGAAGATCCTATTATGTGGTGGATT
ATTGGTTTTATAGTTCTTTTTATGATTGGTGGTATAACTGGTATTGTTTT
GTCCTCATCTGTTATGGATGTTCGTTTACATGATACTTGATTTGTGGTGG
CGCATTTTCATTATGTTTTATCTTTGGGTTCATATAGGACTGTAATAATA
TTTTTTCTTTGATGATGACCTGTAGTTATTGGTTTAAGTTTAAATAAGTA
TTTGTTACAGGGTCATTGAGTTTCTTCTATGGTGGGGTTTAATTTGTGTT
TTTTCCCCATGCATTTTTT
>B_D159_2.ab1
TAGTTGGACTAATAATGATTCTGTGTTTGGTTATTATGGTTTGGTGTTTG
CTATGGCTTCTATTGTTTGTTTAGGTTGTGTGGTTTGAGCACATCACATG
TTTATGGTTGGAATGGATGTGACTACTACTGTATTTTTTAGCTCTGTGAC
TATGGTGATAAGTATCCCTACTGGTATTAAGATTTTTTCTTGGTTGTATA
TGTTGAAAAGCACCAAGGGTCGTTTGGAAGATCCTATTATGTGGTGGATT
ATTGGTTTTATAGTTCTTTTTATGATTGGTGGTATAACTGGTATTGTTTT
GTCCTCATCTGTTATGGACGTTCGTTTACATGATACTTGATTTGTGGTGG
CGCATTTTCATTATGTTTTATCTTTGGGTTCATATAGGACTGTAATAATA
TTTTTTCTTTGATGATGACCTGTAGTTATTGGTTTAAGTTTAAATAAGTA
TTTGTTACAGGGTCATTGAGTTTCTTCTATGGTGGGGTTTAATTTGTGTT
TTTTCCCCATGCATTTTTT
>B_D159_3.ab1
TAGTTGGACTAATAATGATTCTGTGTTTGGTTATTATGGTTTGGTGTTTG
CTATGGCTTCTATTGTTTGTTTAGGTTGTGTGGTTTGAGCACATCACATG
TTTATGGTTGGAATGGATGTGACTACTACTGTATTTTTTAGTTCTGTGAC
TATGGTGATAAGTATCCCTACTGGTATTAAGATTTTTTCTTGGTTGTATA
TGTTGAAAAGCACCAAGGGTCGTTTGGAAGATCCTATTATGTGGTGGATT
ATTGGTTTTATAGTTCTTTTTATGATTGGTGGTATAACTGGTATTGTTTT
GTCCTCATCTGTTATGGATGTTCGTTTACATGATACTTGATTTGTGGTGG
CGCATTTTCATTATGTTTTATCTTTGGGTTCATATAGGACTGTAATAATA
TTTTTTCTTTGATGATGACCTGTAGTTATTGGTTTAAGTTTAAATAAGTA
TTTGTTACAGGGTCATTGAGTTTCTTCTATGGTGGGGTTTAATTTGTGTT
TTTTCCCCATGCATTTTTT
>B_D159_4.ab1
TAGTTGGACTAATAATGATTCTGTGTTTGGTTATTATGGTTTGGTGTTTG
CTATGGCTTCTATTGTTTGTTTAGGTTGTGTGGTTTGAGCACATCACATG
TTTATGGTTGGAATGGATGTGACTACTACTGTATTTTTTAGTTCTGTGAC
TATGGTGATAAGTATCCCTACTGGTATTAAGATTTTTTCTTGGTTGTATA
TGTTGAAAAGCACCAAGGGTCGTTTGGAAGATCCTATTATGTGGTGGATT
ATTGGTTTTATAGTTCTTTTTATGATTGGTGGTATAACTGGTATTGTTTT
GTCCTCATCTGTTATGGATGTTCGTTTACATGATACTTGATTTGTGGTGG
CGCATTTTCATTATGTTTTATCTTTGGGTTCATATAGGACTGTAATAATA
TTTTTTCTTTGATGATGACCTGTAGTTATTGGTTTAAGTTTAAATAAGTA
TTTGTTACAGGGTCATTGAGTTTCTTCTATGGTGGGGTTTAATTTGTGTT
TTTTCCCCATGCATTTTTT
>B_D159_5.ab1
TAGTTGGACTAATAATGATTCTGTGTTTGGTTATTATGGTTTGGTGTTTG
CTATGGCTTCTATTGTTTGTTTAGGTTGTGTGGTTTGAGCACATCACATG
TTTATGGTTGGAATGGATGTGACTACTACTGTATTTTTTAGCTCTGTGAC
TATGGTGATAAGTATCCCTACTGGTATTAAGATTTTTTCTTGGTTGTATA
TGTTGAAAAGCACCAAGGGTCGTTTGGAAGATCCTATTATGTGGTGGATT
ATTGGTTTTATAGTTCTTTTTATGATTGGTGGTATAACTGGTATTGTTTT
GTCCTCATCTGTTATGGATGTTCGTTTACATGATACTTGATTTGTGGTGG
CGCATTTTCATTATGTTTTATCTTTGGGTTCATATAGGACTGTAATAATA
TTTTTTCTTTGATGATGACCTGTAGTTATTGGTTTAAGTTTAAATAAGTA
TTTGTTACAGGGTCATTGAGTTTCTTCTATGGTGGGGTTTAATTTGTGTT
TTTTCCCCATGCATTTTTT
>B_D159_7.ab1
TAGTTGGACTAATAATGATTCTGTGTTTGGTTATTATGGTTTGGTGTTTG
CTATGGCTTCTATTGTTTGTTTAGGTTGTGTGGTTTGAGCACATCACATG
TTTATGGTTGGAATGGATGTGACTACTACTGTATTTTTTAGCTCTGTGAC
TATGGTGATAAGTATCCCTACTGGTATTAAGATTTTTTCTTGGTTGTATA
TGTTGAAAAGCACCAAGGGTCGTTTGGAAGATCCTATTATGTGGTGGATT
ATTGGTTTTATAGTTCTTTTTATGATTGGTGGTATAACTGGTATTGTTTT
GTCCTCATCTGTTATGGATGTTCGTTTACATGATACTTGATTTGTGGTGG
CGCATTTTCATTATGTTTTATCTTTGGGTTCATATAGGACTGTAATAATA
TTTTTTCTTTGATGATGACCTGTAGTTATTGGTTTAAGTTTAAATAAGTA
TTTGTTACAGGGTCATTGAGTTTCTTCTATGGTGGGGTTTAATTTGTGTT
TTTTCCCCATGCATTTTTT
>B_D176_1.ab1
TAGTTGGACTAATAATGATTCTGTATTTGGTTATTATGGTTTGGTGTTTG
CTATGGCTTCTATTGTTTGTTTAGGTTGTGTGGTTTGAGCACATCACATG
TTTATGGTTGGAATGGATGTGACTACTACTGTATTTTTTAGCTCTGTGAC
TATGGTAATAAGTATCCCTACTGGTATTAAGATTTTTTCTTGGTTGTATA
TGTTGAAAAGCACCAAGGGTCGTTTGGAAGATCCTATTATGTGGTGGATT
ATTGGTTTTATAGTTCTTTTTATGATTGGTGGTATAACTGGTATTGTTTT
GTCCTCATCTGTTATGGATGTTCGTTTACATGATACTTGATTTGTGGTGG
CGCATTTTCATTATGTTTTATCTTTGGGTTCATATAGGACTGTAATAATA
TTTTTTCTTTGATGATGACCTGTAGTTATTGGTTTAAGTTTAAATAAGTA
TTTGTTACAGGGTCATTGAGTTTCTTCTATGGTGGGGTTTAATTTGTGTT
TTTTCCCCATGCATTTTTT
>B_D215_5.ab1
TAGTTGGACTAATAATGATTCTGTGTTTGGTTATTATGGTTTGGTGTTTG
CTATGGCTTCTATTGTTTGTTTAGGTTGTGTGGTTTGAGCACATCACATG
TTTATGGTTGGAATGGATGTGACTACTACTGTATTTTTTAGCTCTGTGAC
TATGGTGATAAGTATCCCTACTGGTATTAAGATTTTTTCTTGGTTGTATA
TGTTGAAAAGCACCAAGGGTCGTTTGGAAGATCCTATTATGTGGTGGATT
ATTGGTTTTATAGTTCTTTTTATGATTGGTGGTATAACTGGTATTGTTTT
GTCCTCATCTGTTATGGATGTTCGTTTACATGATACTTGATTTGTGGTGG
CGCATTTTCATTATGTTTTATCTTTGGGTTCATATAGGACTGTAATAATA
TTTTTTCTTTGATGATGACCTGTAGTTATTGGTTTAAGTTTAAATAAGTA
TTTGTTACAGGGTCATTGAGTTTCTTCTATGGTGGGGTTTAATTTGTGTT
TTTTCCCCATGCATTTTTT
>B_D218_1.ab1
TAGTTGGACTAATAATGATTCTGTGTTTGGTTATTATGGTTTGGTGTTTG
CTATGGCTTCTATTGTTTGTTTAGGTTGTGTGGTTTGAGCACATCACATG
TTTATGGTTGGAATGGATGTGACTACTACTGTATTTTTTAGCTCTGTGAC
TATGGTGATAAGTATCCCTACTGGTATTAAGATTTTTTCTTGGTTGTATA
TGTTGAAAAGCACCAAGGGTCGTTTGGAAGATCCTATTATGTGGTGGATT
ATTGGTTTTATAGTTCTTTTTATGATTGGTGGTATAACTGGTATTGTTTT
GTCCTCATCTGTTATGGATGTTCGTTTACATGATACTTGATTTGTGGTGG
CGCATTTTCATTATGTTTTATCTTTGGGTTCATATAGGACTGTAATAATA
TTTTTTCTTTGATGATGACCTGTAGTTATTGGTTTAAGTTTAAATAAGTA
TTTGTTACAGGGTCATTGAGTTTCTTCTATGGTGGGGTTTAATTTGTGTT
TTTTCCCCATGCATTTTTT
>B_D218_2.ab1
TAGTTGGACTAATAATGATTCTGTGTTTGGTTATTATGGTTTGGTGTTTG
CTATGGCTTCTATTGTTTGTTTAGGTTGTGTGGTTTGAGCACATCACATG
TTTATGGTTGGAATGGATGTGACTACTACTGTATTTTTTAGCTCTGTGAC
TATGGTGATAAGTATCCCTACTGGTATTAAGATTTTTTCTTGGTTGTATA
TGTTGAAAAGCACCAAGGGTCGTTTGGAAGATCCTATTATGTGGTGGATT
ATTGGTTTTATAGTTCTTTTTATGATTGGTGGTATAACTGGTATTGTTTT
GTCCTCATCTGTTATGGATGTTCGTTTACATGATACTTGATTTGTGGTGG
CGCATTTTCATTATGTTTTATCTTTGGGTTCATATAGGACTGTAATAATA
TTTTTTCTTTGATGATGACCTGTAGTTATTGGTTTAAGTTTAAATAAGTA
TTTGTTACAGGGTCATTGAGTTTCTTCTATGGTGGGGTTTAATTTGTGTT
TTTTCCCCATGCATTTTTT
>B_D218_5.ab1
TAGTTGGACTAATAATGATTCTGTGTTTGGTTATTATGGTTTGGTGTTTG
CTATGGCTTCTATTGTTTGTTTAGGTTGTGTGGTTTGAGCACATCACATG
TTTATGGTTGGAATGGATGTGACTACTACTGTATTTTTTAGCTCTGTGAC
TATGGTGATAAGTATCCCTACTGGTATTAAGATTTTTTCTTGGTTGTATA
TGTTGAAAAGCACCAAGGGTCGTTTGGAAGATCCTATTATGTGGTGGATT
ATTGGTTTTATAGTTCTTTTTATGATTGGTGGTATAACTGGTATTGTTTT
GTCCTCATCTGTTATGGATGTTCGTTTACATGATACTTGATTTGTGGTGG
CGCATTTTCATTATGTTTTATCTTTGGGTTCATATAGGACTGTAATAATA
TTTTTTCTTTGATGATGACCTGTAGTTATTGGTTTAAGTTTAAATAAGTA
TTTGTTACAGGGTCATTGAGTTTCTTCTATGGTGGGGTTTAATTTGTGTT
TTTTCCCCATGCATTTTTT
>B_D230_2.ab1
TAGTTGGACTAATAATGATTCTGTGTTTGGTTATTATGGTTTGGTGTTTG
CTATGGCTTCTATTGTTTGTTTAGGTTGTGTGGTTTGAGCACATCACATG
TTTATGGTTGGAATGGATGTGACTACTACTGTATTTTTTAGCTCTGTGAC
TATGGTGATAAGTATCCCTACTGGTATTAAGATTTTTTCTTGGTTGTATA
TGTTGAAAAGCACCAAGGGTCGTTTGGAAGATCCTATTATGTGGTGGATT
ATTGGTTTTATAGTTCTTTTTATGATTGGTGGTATAACTGGTATTGTTTT
GTCCTCATCTGTTATGGATGTTCGTTTACATGATACTTGATTTGTGGTGG
CGCATTTTCATTATGTTTTATCTTTGGGTTCATATAGGACTGTAATAATA
TTTTTTCTTTGATGATGACCTGTAGTTATTGGTTTAAGTTTAAATAAGTA
TTTGTTACAGGGTCATTGAGTTTCTTCTATGGTGGGGTTTAATTTGTGTT
TTTTCCCCATGCATTTTTT
>B_D230_5.ab1
TAGTTGGACTAATAATGATTCTGTGTTTGGTTATTATGGTTTGGTGTTTG
CTATGGCTTCTATTGTTTGTTTAGGTTGTGTGGTTTGAGCACATCACATG
TTTATGGTTGGAATGGATGTGACTACTACTGTATTTTTTAGCTCTGTGAC
TATGGTGATAAGTATCCCTACTGGTATTAAGATTTTTTCTTGGTTGTATA
TGTTGAAAAGCACCAAGGGTCGTTTGGAAGATCCTATTATGTGGTGGATT
ATTGGTTTTATAGTTCTTTTTATGATTGGTGGTATAACTGGTATTGTTTT
GTCCTCATCTGTTATGGATGTTCGTTTACATGATACTTGATTTGTGGTGG
CGCATTTTCATTATGTTTTATCTTTGGGTTCATATAGGACTGTAATAATA
TTTTTTCTTTGATGATGGCCTGTAGTTATTGGTTTAAGTTTAAATAAGTA
TTTGTTACAGGGTCATTGAGTTTCTTCTATGGTGGGGTTTAATTTGTGTT
TTTTCCCCATGCATTTTTT
>B_D230_6.ab1
TAGTTGGACTAATAATGATTCTGTGTTTGGTTATTATGGTTTGGTGTTTG
CTATGGCTTCTATTGTTTGTTTAGGTTGTGTGGTTTGAGCACATCACATG
TTTATGGTTGGAATGGATGTGACTACTACTGTATTTTTTAGCTCTGTGAC
TATGGTGATAAGTATCCCTACTGGTATTAAGATTTTTTCTTGGTTGTATA
TGTTGAAAAGCACCAAGGGTCGTTTGGAAGATCCTATTATGTGGTGGATT
ATTGGTTTTATAGTTCTTTTTATGATTGGTGGTATAACTGGTATTGTTTT
GTCCTCATCTGTTATGGATGTTCGTTTACATGATACTTGATTTGTGGTGG
CGCATTTTCATTATGTTTTATCTTTGGGTTCATATAGGACTGTAATAATA
TTTTTTCTTTGATGATGACCTGTAGTTATTGGTTTAAGTTTAAATAAGTA
TTTGTTACAGGGTCATTGAGTTTCTTCTATGGTGGGGTTTAATTTGTGTT
TTTTCCCCATGCATTTTTT
>B_D230_8.ab1
TAGTTGGACTAATAATGATTCTGTGTTTGGTTATTATGGTTTGGTGTTTG
CTATGGCTTCTATTGTTTGTTTAGGTTGTGTGGTTTGAGCACATCACATG
TTTATGGTTGGAATGGATGTGACTACTACTGTATTTTTTAGCTCTGTGAC
TATGGTGATAAGTATCCCTACTGGTATTAAGATTTTTTCTTGGTTGTATA
TGTTGAAAAGCACCAAGGGTCGTTTGGAAGATCCTATTATGTGGTGGATT
ATTGGTTTTATAGTTCTTTTTATGATTGGTGGTATAACTGGTATTGTTTT
GTCCTCATCTGTTATGGATGTTCGTTTACATGATACTTGATTTGTGGTGG
CGCATTTTCATTATGTTTTATCTTTGGGTTCATATAGGACTGTAATAATA
TTTTTTCTTTGATGATGACCTGTAGTTATTGGTTTAAGTTTAAATAAGTA
TTTGTTACAGGGTCATTGAGTTTCTTCTATGGTGGGGTTTAATTTGTGTT
TTTTCCCCATGCATTTTTT
>L_D12_6.ab1
TAGTTGGACTAATAATGATTCTGTGTTTGGTTATTATGGTTTGGTGTTTG
CTATGGCTTCTATTGTTTGTTTAGGTTGTGTGGTTTGAGCACATCACATG
TTTATGGTTGGAATGGATGTGACTACTACTGTATTTTTTAGCTCTGTGAC
TATGGTGATAAGTATCCCTACTGGTATTAAGATTTTTTCTTGGTTGTATA
TGTTGAAAAGCACCAAGGGTCGTTTGGAAGATCCTATTATGTGGTGGATT
ATTGGTTTTATAGTTCTTTTTATGATTGGTGGTATAACTGGTATTGTTTT
GTCCTCATCTGTTATGGATGTTCGTTTACATGATACTTGATTTGTGGTGG
CGCATTTTCATTATGTTTTATCTTTGGGTTCATATAGGACTGTAATAATA
TTTTTTCTTTGATGATGACCTGTAGTTATTGGTTTAAGTTTAAATAAGTA
TTTGTTACAGGGTCATTGAGTTTCTTCTATGGTGGGGTTTAATTTGTGTT
TTTTCCCCATGCATTTTTT
>L_D12_9.ab1
TAGTTGGACTAATAATGATTCTGTGTTTGGTTATTATGGTTTGGTGTTTG
CTATGGCTTCTATTGTTTGTTTAGGTTGTGTGGTTTGAGCACATCACATG
TTTATGGTTGGAATGGATGTGACTACTACTGTATTTTTTAGCTCTGTGAC
TATGGTGATAAGTATCCCTACTGGTATTAAGATTTTTTCTTGGTTGTATA
TGTTGAAAAGCACCAAGGGTCGTTTGGAAGATCCTATTATGTGGTGGATT
ATTGGTTTTATAGTTCTTTTTATGATTGGTGGTATAACTGGTATTGTTTT
GTCCTCATCTGTTATGGATGTTCGTTTACATGATACTTGATTTGTGGTGG
CGCATTTTCATTATGTTTTATCTTTGGGTTCATATAGGACTGTAATAATA
TTTTTTCTTTGATGATGACCTGTAGTTATTGGTTTAAGTTTAAATAAGTA
TTTGTTACAGGGTCATTGAGTTTCTTCTATGGTGGGGTTTAATTTGTGTT
TTTTCCCCATGCATTTTTT
>L_D12_17.ab1
TAGTTGGACTAATAATGATTCTGTGTTTGGTTATTATGGTTTGGTGTTTG
CTATGGCTTCTATTGTTTGTTTAGGTTGTGTGGTTTGAGCACATCACATG
TTTATGGTTGGAATGGATGTGACTACTACTGTATTTTTTAGCTCTGTGAC
TATGGTGATAAGTATCCCTACTGGTATTAAGATTTTTTCTTGGTTGTATA
TGTTGAAAAGCACCAAGGGTCGTTTGGAAGATCCTATTATGTGGTGGATT
ATTGGTTTTATAGTTCTTTTTATGATTGGTGGTATAACTGGTATTGTTTT
GTCCTCATCTGTTATGGATGTTCGTTTACATGATACTTGATTTGTGGTGG
CGCATTTTCATTATGTTTTATCTTTGGGTTCATATAGGACTGTAATAATA
TTTTTTCTTTGATGATGACCTGTAGTTATTGGTTTAAGTTTAAATAAGTA
TTTGTTACAGGGTCATTGAGTTTCTTCTATGGTGGGGTTTAATTTGTGTT
TTTTCCCCATGCATTTTTT
>L_D12_32.ab1
TAGTTGGACTAATAATGATTCTGTGTTTGGTTATTATGGTTTGGTGTTTG
CTATGGCTTCTATTGTTTGTTTAGGTTGTGTGGTTTGAGCACATCACATG
TTTATGGTTGGAATGGATGTGACTACTACTGTATTTTTTAGCTCTGTGAC
TATGGTGATAAGTATCCCTACTGGTATTAAGATTTTTTCTTGGTTGTATA
TGTTGAAAAGCACCAAGGGTCGTTTGGAAGATCCTATTATGTGGTGGATT
ATTGGTTTTATAGTTCTTTTTATGATTGGTGGTATAACTGGTATTGTTTT
GTCCTCATCTGTTATGGATGTTCGTTTACATGATACTTGATTTGTGGTGG
CGCATTTTCATTATGTTTTATCTTTGGGTTCATATAGGACTGTAATAATA
TTTTTTCTTTGATGATGACCTGTAGTTATTGGTTTAAGTTTAAATAAGTA
TTTGTTACAGGGTCATTGAGTTTCTTCTATGGTGGGGTTTAATTTGTGTT
TTTTCCCCATGCATTTTTT
>L_D99_3.ab1
TAGTTGGACTAATAATGATTCTGTGTTTGGTTATTATGGTTTGGTGTTTG
CTATGGCTTCTATTGTTTGTTTAGGTTGTGTGGTTTGAGCACATCACATG
TTTATGGTTGGAATGGATGTGACTACTACTGTATTTTTTAGCTCTGTGAC
TATGGTGATAAGTATCCCTACTGGTATTAAGATTTTTTCTTGGTTGTATA
TGTTGAAAAGCACCAAGGGTCGTTTGGAAGATCCTATTATGTGGTGGATT
ATTGGTTTTATAGTTCTTTTTATGATTGGTGGTATAACTGGTATTGTTTT
GTCCTCATCTGTTATGGATGTTCGTTTACATGATACTTGATTTGTGGTGG
CGCATTTTCATTATGTTTTATCTTTGGGTTCATATAGGACTGTAATAATA
TTTTTTCTTTGATGATGACCTGTAGTTATTGGTTTAAGTTTAAATAAGTA
TTTGTTACAGGGTCATTGAGTTTCTTCTATGGTGGGGTTTAATTTGTGTT
TTTTCCCCATGCATTTTTT
>L_D99_5.ab1
TAGTTGGACTAATAATGATTCTGTGTTTGGTTATTATGGTTTGGTGTTTG
CTATGGCTTCTATTGTTTGTTTAGGTTGTGTGGTTTGAGCACATCACATG
TTTATGGTTGGAATGGATGTGACTACTACTGTATTTTTTAGCTCTGTGAC
TATGGTGATAAGTATCCCTACTGGTATTAAGATTTTTTCTTGGTTGTATA
TGTTGAAAAGCACCAAGGGTCGTTTGGAAGATCCTATTATGTGGTGGATT
ATTGGTTTTATAGTTCTTTTTATGATTGGTGGTATAACTGGTATTGTTTT
GTCCTCATCTGTTATGGATGTTCGTTTACATGATACTTGATTTGTGGTGG
CGCATTTTCATTATGTTTTATCTTTGGGTTCATATAGGACTGTAATAATA
TTTTTTCTTTGATGATGACCTGTAGTTATTGGTTTAAGTTTAAATAAGTA
TTTGTTACAGGGTCATTGAGTTTCTTCTATGGTGGGGTTTAATTTGTGTT
TTTTCCCCATGCATTTTTT
>L_D99_6.ab1
TAGTTGGACTAATAATGATTCTGTGTTTGGTTATTATGGTTTGGTGTTTG
CTATGGCTTCTATTGTTTGTTTAGGTTGTGTGGTTTGAGCACATCACATG
TTTATGGTTGGAATGGATGTGACTACTACTGTATTTTTTAGCTCTGTGAC
TATGGTGATAAGTATCCCTACTGGTATTAAGATTTTTTCTTGGTTGTATA
TGTTGAAAAGCACCAAGGGTCGTTTGGAAGATCCTATTATGTGGTGGATT
ATTGGTTTTATAGTTCTTTTTATGATTGGTGGTATAACTGGTATTGTTTT
GTCCTCATCTGTTATGGATGTTCGTTTACATGATACTTGATTTGTGGTGG
CGCATTTTCATTATGTTTTATCTTTGGGTTCATATAGGACTGTAATAATA
TTTTTTCTTTGATGATGACCTGTAGTTATTGGTTTAAGTTTAAATAAGTA
TTTGTTACAGGGTCATTGAGTTTCTTCTATGGTGGGGTTTAATTTGTGTT
TTTTCCCCATGCATTTTTT
>L_D99_8.ab1
TAGTTGGACTAATAATGATTCTGTGTTTGGTTATTATGGTTTGGTGTTTG
CTATGGCTTCTATTGTTTGTTTAGGTTGTGTGGTTTGAGCACATCACATG
TTTATGGTTGGAATGGATGTGACTACTACTGTATTTTTTAGCTCTGTGAC
TATGGTGATAAGTATCCCTACTGGTATTAAGATTTTTTCTTGGTTGTATA
TGTTGAAAAGCACCAAGGGTCGTTTGGAAGATCCTATTATGTGGTGGATT
ATTGGTTTTATAGTTCTTTTTATGATTGGTGGTATAACTGGTATTGTTTT
GTCCTCATCTGTTATGGATGTTCGTTTACATGATACTTGATTTGTGGTGG
CGCATTTTCATTATGTTTTATCTTTGGGTTCATATAGGACTGTAATAATA
TTTTTTCTTTGATGATGACCTGTAGTTATTGGTTTAAGTTTAAATAAGTA
TTTGTTACAGGGTCATTGAGTTTCTTCTATGGTGGGGTTTAATTTGTGTT
TTTTCCCCATGCATTTTTT
>L_D99_13.ab1
TAGTTGGACTAATAATGATTCTGTGTTTGGTTATTATGGTTTGGTGTTTG
CTATGGCTTCTATTGTTTGTTTAGGTTGTGTGGTTTGAGCACATCACATG
TTTATGGTTGGAATGGATGTGACTACTACTGTATTTTTTAGCTCTGTGAC
TATGGTGATAAGTATCCCTACTGGTATTAAGATTTTTTCTTGGTTGTATA
TGTTGAAAAGCACCAAGGGTCGTTTGGAAGATCCTATTATGTGGTGGATT
ATTGGTTTTATAGTTCTTTTTATGATTGGTGGTATAACTGGTATTGTTTT
GTCCTCATCTGTTATGGATGTTCGTTTACATGATACTTGATTTGTGGTGG
CGCATTTTCATTATGTTTTATCTTTGGGTTCATATAGGACTGTAATAATA
TTTTTTCTTTGATGATGACCTGTAGTTATTGGTTTAAGTTTAAATAAGTA
TTTGTTACAGGGTCATTGAGTTTCTTCTATGGTGGGGTTTAATTTGTGTT
TTTTCCCCATGCATTTTTT
>L_D99_16.ab1
TAGTTGGACTAATAATGATTCTGTGTTTGGTTATTATGGTTTGGTGTTTG
CTATGGCTTCTATTGTTTGTTTAGGTTGTGTGGTTTGAGCACATCACATG
TTTATGGTTGGAATGGATGTGACTACTACTGTATTTTTTAGTTCTGTGAC
TATGGTGATAAGTATCCCTACTGGTATTAAGATTTTTTCTTGGTTGTATA
TGTTGAAAAGCACCAAGGGTCGTTTGGAAGATCCTATTATGTGGTGGATT
ATTGGTTTTATAGTTCTTTTTATGATTGGTGGTATAACTGGTATTGTTTT
GTCCTCATCTGTTATGGATGTTCGTTTACATGATACTTGATTTGTGGTGG
CGCATTTTCATTATGTTTTATCTTTGGGTTCATATAGGACTGTAATAATA
TTTTTTCTTTGATGATGACCTGTAGTTATTGGTTTAAGTTTAAATAAGTA
TTTGTTACAGGGTCATTGAGTTTCTTCTATGGTGGGGTTTAATTTGTGTT
TTTTCCCCATGCATTTTTT
>L_D99_19.ab1
TAGTTGGACTAATAATGATTCTGTGTTTGGTTATTATGGTTTGGTGTTTG
CTATGGCTTCTATTGTTTGTTTAGGTTGTGTGGTTTGAGCACATCACATG
TTTATGGTTGGAATGGATGTGACTACTACTGTATTTTTTAGCTCTGTGAC
TATGGTGATAAGTATCCCTACTGGTATTAAGATTTTTTCTTGGTTGTATA
TGTTGAAAAGCACCAAGGGTCGTTTGGAAGATCCTATTATGTGGTGGATT
ATTGGTTTTATAGTTCTTTTTATGATTGGTGGTATAACTGGTATTGTTTT
GTCCTCATCTGTTATGGATGTTCGTTTACATGATACTTGATTTGTGGTGG
CGCATTTTCATTATGTTTTATCTTTGGGTTCATATAGGACTGTAATAATA
TTTTTTCTTTGATGATGACCTGTAGTTATTGGTTTAAGTTTAAATAAGTA
TTTGTTACAGGGTCATTGAGTTTCTTCTATGGTGGGGTTTAATTTGTGTT
TTTTCCCCATGCATTTTTT
>L_D99_20.ab1
TAGTTGGACTAATAATGATTCTGTATTTGGTTATTATGGTTTGGTGTTTG
CTATGGCTTCTATTGTTTGTTTAGGTTGTGTGGTTTGAGCACATCACATG
TTTATGGTTGGAATGGATGTGACTACTACTGTATTTTTTAGCTCTGTGAC
TATGGTAATAAGTATCCCTACTGGTATTAAGATTTTTTCTTGGTTGTATA
TGTTGAAAAGCACCAAGGGTCGTTTGGAAGATCCTATTATGTGGTGGATT
ATTGGTTTTATAGTTCTTTTTATGATTGGTGGTATAACTGGTATTGTTTT
GTCCTCATCTGTTATGGATGTTCGTTTACATGATACTTGATTTGTGGTGG
CGCATTTTCATTATGTTTTATCTTTGGGTTCATATAGGACTGTAATAATA
TTTTTTCTTTGATGATGACCTGTAGTTATTGGTTTAAGTTTAAATAAGTA
TTTGTTACAGGGTCATTGAGTTTCTTCTATGGTGGGGTTTAATTTGTGTT
TTTTCCCCATGCATTTTTT
>L_D99_21.ab1
TAGTTGGACTAATAATGATTCTGTGTTTGGTTATTATGGTTTGGTGTTTG
CTATGGCTTCTATTGTTTGTTTAGGTTGTGTGGTTTGAGCACATCACATG
TTTATGGTTGGAATGGATGTGACTACTACTGTATTTTTTAGCTCTGTGAC
TATGGTAATAAGTATCCCTACTGGTATTAAGATTTTTTCTTGGTTGTATA
TGTTGAAAAGCACCAAGGGTCGTTTGGAAGATCCTATTATGTGGTGGATT
ATTGGTTTTATAGTTCTTTTTATGATTGGTGGTATAACTGGTATTGTTTT
GTCCTCATCTGTTATGGATGTTCGTTTACATGATACTTGATTTGTGGTGG
CGCATTTTCATTATGTTTTATCTTTGGGTTCATATAGGACTGTAATAATA
TTTTTTCTTTGATGATGACCTGTAGTTATTGGTTTAAGTTTAAATAAGTA
TTTGTTACAGGGTCATTGAGTTTCTTCTATGGTGGGGTTTAATTTGTGTT
TTTTCCCCATGCATTTTTT
>L_D99_22.ab1
TAGTTGGACTAATAATGATTCTGTGTTTGGTTATTATGGTTTGGTGTTTG
CTATGGCTTCTATTGTTTGTTTAGGTTGTGTGGTTTGAGCACATCACATG
TTTATGGTTGGAATGGATGTGACTACTACTGTATTTTTTAGCTCTGTGAC
TATGGTGATAAGTATCCCTACTGGTATTAAGATTTTTTCTTGGTTGTATA
TGTTGAAAAGCACCAAGGGTCGTTTGGAAGATCCTATTATGTGGTGGATT
ATTGGTTTTATAGTTCTTTTTATGATTGGTGGTATAACTGGTATTGTTTT
GTCCTCATCTGTTATGGATGTTCGTTTACATGATACTTGATTTGTGGTGG
CGCATTTTCATTATGTTTTATCTTTGGGTTCATATAGGACTGTAATAATA
TTTTTTCTTTGATGATGACCTGTAGTTATTGGTTTAAGTTTAAATAAGTA
TTTGTTACAGGGTCATTGAGTTTCTTCTATGGTGGGGTTTAATTTGTGTT
TTTTCCCCATGCATTTTTT
>L_D99_23.ab1
TAGTTGGACTAATAATGATTCTGTGTTTGGTTATTATGGTTTGGTGTTTG
CTATGGCTTCTATTGTTTGTTTAGGTTGTGTGGTTTGAGCACATCACATG
TTTATGGTTGGAATGGATGTGACTACTACTGTATTTTTTAGCTCTGTGAC
TATGGTGATAAGTATCCCTACTGGTATTAAGATTTTTTCTTGGTTGTATA
TGTTGAAAAGCACCAAGGGTCGTTTGGAAGATCCTATTATGTGGTGGATT
ATTGGTTTTATAGTTCTTTTTATGATTGGTGGTATAACTGGTATTGTTTT
GTCCTCATCTGTTATGGATGTTCGTTTACATGATACTTGATTTGTGGTGG
CGCATTTTCATTATGTTTTATCTTTGGGTTCATATAGGACTGTAATAATA
TTTTTTCTTTGATGATGACCTGTAGTTATTGGTTTAAGTTTAAATAAGTA
TTTGTTACAGGGTCATTGAGTTTCTTCTATGGTGGGGTTTAATTTGTGTT
TTTTCCCCATGCATTTTTT
>L_D99_24.ab1
TAGTTGGACTAATAATGATTCTGTGTTTGGTTATTATGGTTTGGTGTTTG
CTATGGCTTCTATTGTTTGTTTAGGTTGTGTGGTTTGAGCACATCACATG
TTTATGGTTGGAATGGATGTGACTACTACTGTATTTTTTAGCTCTGTGAC
TATGGTGATAAGTATCCCTACTGGTATTAAGATTTTTTCTTGGTTGTATA
TGTTGAAAAGCACCAAGGGTCGTTTGGAAGATCCTATTATGTGGTGGATT
ATTGGTTTTATAGTTCTTTTTATGATTGGTGGTATAACTGGTATTGTTTT
GTCCTCATCTGTTATGGATGTTCGTTTACATGATACTTGATTTGTGGTGG
CGCATTTTCATTATGTTTTATCTTTGGGTTCATATAGGACTGTAATAATA
TTTTTTCTTTGATGATGACCTGTAGTTATTGGTTTAAGTTTAAATAAGTA
TTTGTTACAGGGTCATTGAGTTTCTTCTATGGTGGGGTTTAATTTGTGTT
TTTTCCCCATGCATTTTTT
>L_D102_4.ab1
TAGTTGGACTAATAATGATTCTGTGTTTGGTTATTATGGTTTGGTGTTTG
CTATGGCTTCTATTGTTTGTTTAGGTTGTGTGGTTTGAGCACATCACATG
TTTATGGTTGGAATGGATGTGACTACTACTGTATTTTTTAGCTCTGTGAC
TATGGTGATAAGTATCCCTACTGGTATTAAGATTTTTTCTTGGTTGTATA
TGTTGAAAAGCACCAAGGGTCGTTTGGAAGATCCTATTATGTGGTGGATT
ATTGGTTTTATAGTTCTTTTTATGATTGGTGGTATAACTGGTATTGTTTT
GTCCTCATCTGTTATGGATGTTCGTTTACATGATACTTGATTTGTGGTGG
CGCATTTTCATTATGTTTTATCTTTGGGTTCATATAGGACTGTAATAATA
TTTTTTCTTTGATGATGACCTGTAGTTATTGGTTTAAGTTTAAATAAGTA
TTTGTTACAGGGTCATTGAGTTTCTTCTATGGTGGGGTTTAATTTGTGTT
TTTTCCCCATGCATTTTTT
>L_D106_1.ab1
TAGTTGGACTAATAATGATTCTGTGTTTGGTTATTATGGTTTGGTGTTTG
CTATGGCTTCTATTGTTTGTTTAGGTTGTGTGGTTTGAGCACATCACATG
TTTATGGTTGGAATGGATGTGACTACTACTGTATTTTTTAGCTCTGTGAC
TATGGTGATAAGTATCCCTACTGGTATTAAGATTTTTTCTTGATTGTATA
TGTTGAAAAGCACCAAGGGTCGTTTGGAAGATCCTATTATGTGGTGGATT
ATTGGTTTTATAGTTCTTTTTATGATTGGTGGTATAACTGGTATTGTTTT
GTCCTCATCTGTTATGGATGTTCGTTTACATGATACTTGATTTGTGGTGG
CGCATTTTCATTATGTTTTATCTTTGGGTTCATATAGGACTGTAATAATA
TTTTTTCTTTGATGATGACCTGTAGTTATTGGTTTAAGTTTAAATAAGTA
TTTGTTACAGGGTCATTGAGTTTCTTCTATGGTGGGGTTTAATTTGTGTT
TTTTCCCCATGCATTTTTT
>L_D106_3.ab1
TAGTTGGACTAATAATGATTCTGTATTTGGTTATTATGGTTTGGTGTTTG
CTATGGCTTCTATTGTTTGTTTAGGTTGTGTGGTTTGAGCACATCACATG
TTTATGGTTGGAATGGATGTGACTACTACTGTATTTTTTAGCTCTGTGAC
TATGGTAATAAGTATCCCTACTGGTATTAAGATTTTTTCTTGGTTGTATA
TGTTGAAAAGCACCAAGGGTCGTTTGGAAGATCCTATTATGTGGTGGATT
ATTGGTTTTATAGTTCTTTTTATGATTGGTGGTATAACTGGTATTGTTTT
GTCCTCATCTGTTATGGATGTTCGTTTACATGATACTTGATTTGTGGTGG
CGCATTTTCATTATGTTTTATCTTTGGGTTCATATAGGACTGTAATAATA
TTTTTTCTTTGATGATGACCTGTAGTTATTGGTTTAAGTTTAAATAAGTA
TTTGTTACAGGGTCATTGAGTTTCTTCTATGGTGGGGTTTAATTTGTGTT
TTTTCCCCATGCATTTTTT
>L_D110_13.ab1
TAGTTGGACTAATAATGATTCTGTGTTTGGTTATTATGGTTTGGTGTTTG
CTATGGCTTCTATTGTTTGTTTAGGTTGTGTGGTTTGAGCACATCACATG
TTTATGGTTGGAATGGATGTGACTACTACTGTATTTTTTAGCTCTGTGAC
TATGGTGATAAGTATCCCTACTGGTATTAAGATTTTTTCTTGGTTGTATA
TGTTGAAAAGCACCAAGGGTCGTTTGGAAGATCCTATTATGTGGTGGATT
ATTGGTTTTATAGTTCTTTTTATGATTGGTGGTATAACTGGTATTGTTTT
GTCCTCATCTGTTATGGATGTTCGTTTACATGATACTTGATTTGTGGTGG
CGCATTTTCATTATGTTTTATCTTTGGGTTCATATAGGACTGTAATAATA
TTTTTTCTTTGATGATGACCTGTAGTTATTGGTTTAAGTTTAAATAAGTA
TTTGTTACAGGGTCATTGAGTTTCTTCTATGGTGGGGTTTAATTTGTGTT
TTTTCCCCATGCATTTTTT
>L_D110_14.ab1
TAGTTGGACTAATAATGATTCTGTGTTTGGTTATTATGGTTTGGTGTTTG
CTATGGCTTCTATTGTTTGTTTAGGTTGTGTGGTTTGAGCACATCACATG
TTTATGGTTGGAATGGATGTGACTACTACTGTATTTTTTAGCTCTGTGAC
TATGGTGATAAGTATCCCTACTGGTATTAAGATTTTTTCTTGGTTGTATA
TGTTGAAAAGCACCAAGGGTCGTTTGGAAGATCCTATTATGTGGTGGATT
ATTGGTTTTATAGTTCTTTTTATGATTGGTGGTATAACTGGTATTGTTTT
GTCCTCATCTGTTATGGATGTTCGTTTACATGATACTTGATTTGTGGTGG
CGCATTTTCATTATGTTTTATCTTTGGGTTCATATAGGACTGTAATAATA
TTTTTTCTTTGATGATGACCTGTAGTTATTGGTTTAAGTTTAAATAAGTA
TTTGTTACAGGGTCATTGAGTTTCTTCTATGGTGGGGTTTAATTTGTGTT
TTTTCCCCATGCATTTTTT
>L_D110_16.ab1
TAGTTGGACTAATAATGATTCTGTGTTTGGTTATTATGGTTTGGTGTTTG
CTATGGCTTCTATTGTTTGTTTAGGTTGTGTGGTTTGAGCACATCACATG
TTTATGGTTGGAATGGATGTGACTACTACTGTATTTTTTAGCTCTGTGAC
TATGGTGATAAGTATCCCTACTGGTATTAAGATTTTTTCTTGGTTGTATA
TGTTGAAAAGCACCAAGGGTCGTTTGGAAGATCCTATTATGTGGTGGATT
ATTGGTTTTATAGTTCTTTTTATGATTGGTGGTATAACTGGTATTGTTTT
GTCCTCATCTGTTATGGATGTTCGTTTACATGATACTTGATTTGTGGTGG
CGCATTTTCATTATGTTTTATCTTTGGGTTCATATAGGACTGTAATAATA
TTTTTTCTTTGATGATGACCTGTAGTTATTGGTTTAAGTTTAAATAAGTA
TTTGTTACAGGGTCATTGAGTTTCTTCTATGGTGGGGTTTAATTTGTGTT
TTTTCCCCATGCATTTTTT
>L_D110_17.ab1
TAGTTGGACTAATAATGATTCTGTGTTTGGTTATTATGGTTTGGTGTTTG
CTATGGCTTCTATTGTTTGTTTAGGTTGTGTGGTTTGAGCACATCACATG
TTTATGGTTGGAATGGATGTGACTACTACTGTATTTTTTAGCTCTGTGAC
TATGGTGATAAGTATCCCTACTGGTATTAAGATTTTTTCTTGGTTGTATA
TGTTGAAAAGCACCAAGGGTCGTTTGGAAGATCCTATTATGTGGTGGATT
ATTGGTTTTATAGTTCTTTTTATGATTGGTGGTATAACTGGTATTGTTTT
GTCCTCATCTGTTATGGATGTTCGTTTACATGATACTTGATTTGTGGTGG
CGCATTTTCATTATGTTTTATCTTTGGGTTCATATAGGACTGTAATAATA
TTTTTTCTTTGATGATGACCTGTAGTTATTGGTTTAAGTTTAAATAAGTA
TTTGTTACAGGGTCATTGAGTTTCTTCTATGGTGGGGTTTAATTTGTGTT
TTTTCCCCATGCATTTTTT
>L_D110_22.ab1
TAGTTGGACTAATAATGATTCTGTGTTTGGTTATTATGGTTTGGTGTTTG
CTATGGCTTCTATTGTTTGTTTAGGTTGTGTGGTTTGAGCACATCACATG
TTTATGGTTGGAATGGATGTGACTACTACTGTATTTTTTAGCTCTGTGAC
TATGGTGATAAGTATCCCTACTGGTATTAAGATTTTTTCTTGGTTGTATA
TGTTGAAAAGCACCAAGGGTCGTTTGGAAGATCCTATTATGTGGTGGATT
ATTGGTTTTATAGTTCTTTTTATGATTGGTGGTATAACTGGTATTGTTTT
GTCCTCATCTGTTATGGATGTTCGTTTACATGATACTTGATTTGTGGTGG
CGCATTTTCATTATGTTTTATCTTTGGGTTCATATAGGACTGTAATAATA
TTTTTTCTTTGATGATGACCTGTAGTTATTGGTTTAAGTTTAAATAAGTA
TTTGTTACAGGGTCATTGAGTTTCTTCTATGGTGGGGTTTAATTTGTGTT
TTTTCCCCATGCATTTTTT
>L_D110_24.ab1
TAGTTGGACTAATAATGATTCTGTGTTTGGTTATTATGGTTTGGTGTTTG
CTATGGCTTCTATTGTTTGTTTAGGTTGTGTGGTTTGAGCACATCACATG
TTTATGGTTGGAATGGATGTGACTACTACTGTATTTTTTAGCTCTGTGAC
TATGGTGATAAGTATCCCTACTGGTATTAAGATTTTTTCTTGGTTGTATA
TGTTGAAAAGCACCAAGGGTCGTTTGGAAGATCCTATTATGTGGTGGATT
ATTGGTTTTATAGTTCTTTTTATGATTGGTGGTATAACTGGTATTGTTTT
GTCCTCATCTGTTATGGATGTTCGTTTACATGATACTTGATTTGTGGTGG
CGCATTTTCATTATGTTTTATCTTTGGGTTCATATAGGACTGTAATAATA
TTTTTTCTTTGATGATGACCTGTAGTTATTGGTTTAAGTTTAAATAAGTA
TTTGTTACAGGGTCATTGAGTTTCTTCTATGGTGGGGTTTAATTTGTGTT
TTTTCCCCATGCATTTTTT
>L_D110_25.ab1
TAGTTGGACTAATAATGATTCTGTGTTTGGTTATTATGGTTTGGTGTTTG
CTATGGCTTCTATTGTTTGTTTAGGTTGTGTGGTTTGAGCACATCACATG
TTTATGGTTGGAATGGATGTGACTACTACTGTATTTTTTAGCTCTGTGAC
TATGGTGATAAGTATCCCTACTGGTATTAAGATTTTTTCTTGGTTGTATA
TGTTGAAAAGCACCAAGGGTCGTTTGGAAGATCCTATTATGTGGTGGATT
ATTGGTTTTATAGTTCTTTTTATGATTGGTGGTATAACTGGTATTGTTTT
GTCCTCATCTGTTATGGATGTTCGTTTACATGATACTTGATTTGTGGTGG
CGCATTTTCATTATGTTTTATCTTTGGGTTCATATAGGACTGTAATAATA
TTTTTTCTTTGATGATGACCTGTAGTTATTGGTTTAAGTTTAAATAAGTA
TTTGTTACAGGGTCATTGAGTTTCTTCTATGGTGGGGTTTAATTTGTGTT
TTTTCCCCATGCATTTTTT
>L_D110_28.ab1
TAGTTGGACTAATAATGATTCTGTGTTTGGTTATTATGGTTTGGTGTTTG
CTATGGCTTCTATTGTTTGTTTAGGTTGTGTGGTTTGAGCACATCACATG
TTTATGGTTGGAATGGATGTGACTACTACTGTATTTTTTAGCTCTGTGAC
TATGGTGATAAGTATCCCTACTGGTATTAAGATTTTTTCTTGGTTGTATA
TGTTGAAAAGCACCAAGGGTCGTTTGGAAGATCCTATTATGTGGTGGATT
ATTGGTTTTATAGTTCTTTTTATGATTGGTGGTATAACTGGTATTGTTTT
GTCCTCATCTGTTATGGATGTTCGTTTACATGATACTTGATTTGTGGTGG
CGCATTTTCATTATGTTTTATCTTTGGGTTCATATAGGACTGTAATAATA
TTTTTTCTTTGATGATGACCTGTAGTTATTGGTTTAAGTTTAAATAAGTA
TTTGTTACAGGGTCATTGAGTTTCTTCTATGGTGGGGTTTAATTTGTGTT
TTTTCCCCATGCATTTTTT
>L_D110_35.ab1
TAGTTGGACTAATAATGATTCTGTATTTGGTTATTATGGTTTGGTGTTTG
CTATGGCTTCTATTGTTTGTTTAGGTTGTGTGGTTTGAGCACATCACATG
TTTATGGTTGGAATGGATGTGACTACTACTGTATTTTTTAGCTCTGTGAC
TATGGTAATAAGTATCCCTACTGGTATTAAGATTTTTTCTTGGTTGTATA
TGTTGAAAAGCACCAAGGGTCGTTTGGAAGATCCTATTATGTGGTGGATT
ATTGGTTTTATAGTTCTTTTTATGATTGGTGGTATAACTGGTATTGTTTT
GTCCTCATCTGTTATGGATGTTCGTTTACATGATACTTGATTTGTGGTGG
CGCATTTTCATTATGTTTTATCTTTGGGTTCATATAGGACTGTAATAATA
TTTTTTCTTTGATGATGACCTGTAGTTATTGGTTTAAGTTTAAATAAGTA
TTTGTTACAGGGTCATTGAGTTTCTTCTATGGTGGGGTTTAATTTGTGTT
TTTTCCCCATGCATTTTTT
>L_D133_4.ab1
TAGTTGGACTAATAATGATTCTGTGTTTGGTTATTATGGTTTGGTGTTTG
CTATGGCTTCTATTGTTTGTTTAGGTTGTGTGGTTTGAGCACATCACATG
TTTATGGTTGGAATGGATGTGACTACTACTGTATTTTTTAGCTCTGTGAC
TATGGTGATAAGTATCCCTACTGGTATTAAGATTTTTTCTTGGTTGTATA
TGTTGAAAAGCACCAAGGGTCGTTTGGAAGATCCTATTATGTGGTGGATT
ATTGGTTTTATAGTTCTTTTTATGATTGGTGGTATAACTGGTATTGTTTT
GTCCTCATCTGTTATGGATGTTCGTTTACATGATACTTGATTTGTGGTGG
CGCATTTTCATTATGTTTTATCTTTGGGTTCATATAGGACTGTAATAATA
TTTTTTCTTTGATGATGACCTGTAGTTATTGGTTTAAGTTTAAATAAGTA
TTTGTTACAGGGTCATTGAGTTTCTTCTATGGTGGGGTTTAATTTGTGTT
TTTTCCCCATGCATTTTTT
>L_D133_5.ab1
TAGTTGGACTAATAATGATTCTGTATTTGGTTATTATGGTTTGGTGTTTG
CTATGGCTTCTATTGTTTGTTTAGGTTGTGTGGTTTGAGCACATCACATG
TTTATGGTTGGAATGGATGTGACTACTACTGTATTTTTTAGCTCTGTGAC
TATGGTAATAAGTATCCCTACTGGTATTAAGATTTTTTCTTGGTTGTATA
TGTTGAAAAGCACCAAGGGTCGTTTGGAAGATCCTATTATGTGGTGGATT
ATTGGTTTTATAGTTCTTTTTATGATTGGTGGTATAACTGGTATTGTTTT
GTCCTCATCTGTTATGGATGTTCGTTTACATGATACTTGATTTGTGGTGG
CGCATTTTCATTATGTTTTATCTTTGGGTTCATATAGGACTGTAATAATA
TTTTTTCTTTGATGATGACCTGTAGTTATTGGTTTAAGTTTAAATAAGTA
TTTGTTACAGGGTCATTGAGTTTCTTCTATGGTGGGGTTTAATTTGTGTT
TTTTCCCCATGCATTTTTT
>L_D133_7.ab1
TAGTTGGACTAATAATGATTCTGTGTTTGGTTATTATGGTTTGGTGTTTG
CTATGGCTTCTATTGTTTGTTTAGGTTGTGTGGTTTGAGCACATCACATG
TTTATGGTTGGAATGGATGTGACTACTACTGTATTTTTTAGCTCTGTGAC
TATGGTGATAAGTATCCCTACTGGTATTAAGATTTTTTCTTGGTTGTATA
TGTTGAAAAGCACCAAGGGTCGTTTGGAAGATCCTATTATGTGGTGGATT
ATTGGTTTTATAGTTCTTTTTATGATTGGTGGTATAACTGGTATTGTTTT
GTCCTCATCTGTTATGGATGTTCGTTTACATGATACTTGATTTGTGGTGG
CGCATTTTCATTATGTTTTATCTTTGGGTTCATATAGGACTGTAATAATA
TTTTTTCTTTGATGATGACCTGTAGTTATTGGTTTAAGTTTAAATAAGTA
TTTGTTACAGGGTCATTGAGTTTCTTCTATGGTGGGGTTTAATTTGTGTT
TTTTCCCCATGCATTTTTT
>L_D133_9.ab1
TAGTTGGACTAATAATGATTCTGTGTTTGGTTATTATGGTTTGGTGTTTG
CTATGGCTTCTATTGTTTGTTTAGGTTGTGTGGTTTGAGCACATCACATG
TTTATGGTTGGAATGGATGTGACTACTACTGTATTTTTTAGCTCTGTGAC
TATGGTGATAAGTATCCCTACTGGTATTAAGATTTTTTCTTGGTTGTATA
TGTTGAAAAGCACCAAGGGTCGTTTGGAAGATCCTATTATGTGGTGGATT
ATTGGTTTTATAGTTCTTTTTATGATTGGTGGTATAACTGGTATTGTTTT
GTCCTCATCTGTTATGGATGTTCGTTTACATGATACTTGATTTGTGGTGG
CGCATTTTCATTATGTTTTATCTTTGGGTTCATATAGGACTGTAATAATA
TTTTTTCTTTGATGATGACCTGTAGTTATTGGTTTAAGTTTAAATAAGTA
TTTGTTACAGGGTCATTGAGTTTCTTCTATGGTGGGGTTTAATTTGTGTT
TTTTCCCCATGCATTTTTT
>L_D133_10.ab1
TAGTTGGACTAATAATGATTCTGTGTTTGGTTATTATGGTTTGGTGTTTG
CTATGGCTTCTATTGTTTGTTTAGGTTGTGTGGTTTGAGCACATCACATG
TTTATGGTTGGAATGGATGTGACTACTACTGTATTTTTTAGCTCTGTGAC
TATGGTGATAAGTATCCCTACTGGTATTAAGATTTTTTCTTGGTTGTATA
TGTTGAAAAGCACCAAGGGTCGTTTGGAAGATCCTATTATGTGGTGGATT
ATTGGTTTTATAGTTCTTTTTATGATTGGTGGTATAACTGGTATTGTTTT
GTCCTCATCTGTTATGGATGTTCGTTTACATGATACTTGATTTGTGGTGG
CGCATTTTCATTATGTTTTATCTTTGGGTTCATATAGGACTGTAATAATA
TTTTTTCTTTGATGATGACCTGTAGTTATTGGTTTAAGTTTAAATAAGTA
TTTGTTACAGGGTCATTGAGTTTCTTCTATGGTGGGGTTTAATTTGTGTT
TTTTCCCCATGCATTTTTT
>L_D133_11.ab1
TAGTTGGACTAATAATGATTCTGTGTTTGGTTATTATGGTTTGGTGTTTG
CTATGGCTTCTATTGTTTGTTTAGGTTGTGTGGTTTGAGCACATCACATG
TTTATGGTTGGAATGGATGTGACTACTACTGTATTTTTTAGCTCTGTGAC
TATGGTGATAAGTATCCCTACTGGTATTAAGATTTTTTCTTGGTTGTATA
TGTTGAAAAGCACCAAGGGTCGTTTGGAAGATCCTATTATGTGGTGGATT
ATTGGTTTTATAGTTCTTTTTATGATTGGTGGTATAACTGGTATTGTTTT
GTCCTCATCTGTTATGGATGTTCGTTTACATGATACTTGATTTGTGGTGG
CGCATTTTCATTATGTTTTATCTTTGGGTTCATATAGGACTGTAATAATA
TTTTTTCTTTGATGATGACCTGTAGTTATTGGTTTAAGTTTAAATAAGTA
TTTGTTACAGGGTCATTGAGTTTCTTCTATGGTGGGGTTTAATTTGTGTT
TTTTCCCCATGCATTTTTT
>L_D151_3.ab1
TAGTTGGACTAATAATGATTCTGTATTTGGTTATTATGGTTTGGTGTTTG
CTATGGCTTCTATTGTTTGTTTAGGTTGTGTGGTTTGAGCACATCACATG
TTTATGGTTGGAATGGATGTGACTACTACTGTATTTTTTAGCTCTGTGAC
TATGGTAATAAGTATCCCTACTGGTATTAAGATTTTTTCTTGGTTGTATA
TGTTGAAAAGCACCAAGGGTCGTTTGGAAGATCCTATTATGTGGTGGATT
ATTGGTTTTATAGTTCTTTTTATGATTGGTGGTATAACTGGTATTGTTTT
GTCCTCATCTGTTATGGATGTTCGTTTACATGATACTTGATTTGTGGTGG
CGCATTTTCATTATGTTTTATCTTTGGGTTCATATAGGACTGTAATAATA
TTTTTTCTTTGATGATGACCTGTAGTTATTGGTTTAAGTTTAAATAAGTA
TTTGTTACAGGGTCATTGAGTTTCTTCTATGGTGGGGTTTAATTTGTGTT
TTTTCCCCATGCATTTTTT
>L_D151_4.ab1
TAGTTGGACTAATAATGATTCTGTGTTTGGTTATTATGGTTTGGTGTTTG
CTATGGCTTCTATTGTTTGTTTAGGTTGTGTGGTTTGAGCACATCACATG
TTTATGGTTGGAATGGATGTGACTACTACTGTATTTTTTAGCTCTGTGAC
TATGGTGATAAGTATCCCTACTGGTATTAAGATTTTTTCTTGGTTGTATA
TGTTGAAAAGCACCAAGGGTCGTTTGGAAGATCCTATTATGTGGTGGATT
ATTGGTTTTATAGTTCTTTTTATGATTGGTGGTATAACTGGTATTGTTTT
GTCCTCATCTGTTATGGATGTTCGTTTACATGATACTTGATTTGTGGTGG
CGCATTTTCATTATGTTTTATCTTTGGGTTCATATAGGACTGTAATAATA
TTTTTTCTTTGATGATGACCTGTAGTTATTGGTTTAAGTTTAAATAAGTA
TTTGTTACAGGGTCATTGAGTTTCTTCTATGGTGGGGTTTAATTTGTGTT
TTTTCCCCATGCATTTTTT
>L_D151_5.ab1
TAGTTGGACTAATAATGATTCTGTGTTTGGTTATTATGGTTTGGTGTTTG
CTATGGCTTCTATTGTTTGTTTAGGTTGTGTGGTTTGAGCACATCACATG
TTTATGGTTGGAATGGATGTGACTACTACTGTATTTTTTAGCTCTGTGAC
TATGGTGATAAGTATCCCTACTGGTATTAAGATTTTTTCTTGGTTGTATA
TGTTGAAAAGCACCAAGGGTCGTTTGGAAGATCCTATTATGTGGTGGATT
ATTGGTTTTATAGTTCTTTTTATGATTGGTGGTATAACTGGTATTGTTTT
GTCCTCATCTGTTATGGATGTTCGTTTACATGATACTTGATTTGTGGTGG
CGCATTTTCATTATGTTTTATCTTTGGGTTCATATAGGACTGTAATAATA
TTTTTTCTTTGATGATGACCTGTAGTTATTGGTTTAAGTTTAAATAAGTA
TTTGTTACAGGGTCATTGAGTTTCTTCTATGGTGGGGTTTAATTTGTGTT
TTTTCCCCATGCATTTTTT
>L_D151_6.ab1
TAGTTGGACTAATAATGATTCTGTGTTTGGTTATTATGGTTTGGTGTTTG
CTATGGCTTCTATTGTTTGTTTAGGTTGTGTGGTTTGAGCACATCACATG
TTTATGGTTGGAATGGATGTGACTACTACTGTATTTTTTAGCTCTGTGAC
TATGGTGATAAGTATCCCTACTGGTATTAAGATTTTTTCTTGGTTGTATA
TGTTGAAAAGCACCAAGGGTCGTTTGGAAGATCCTATTATGTGGTGGATT
ATTGGTTTTATAGTTCTTTTTATGATTGGTGGTATAACTGGTATTGTTTT
GTCCTCATCTGTTATGGATGTTCGTTTACATGATACTTGATTTGTGGTGG
CGCATTTTCATTATGTTTTATCTTTGGGTTCATATAGGACTGTAATAATA
TTTTTTCTTTGATGATGACCTGTAGTTATTGGTTTAAGTTTAAATAAGTA
TTTGTTACAGGGTCATTGAGTTTCTTCTATGGTGGGGTTTAATTTGTGTT
TTTTCCCCATGCATTTTTT
>L_D152_2.ab1
TAGTTGGACTAATAATGATTCTGTGTTTGGTTATTATGGTTTGGTGTTTG
CTATGGCTTCTATTGTTTGTTTAGGTTGTGTGGTTTGAGCACATCACATG
TTTATGGTTGGAATGGATGTGACTACTACTGTATTTTTTAGCTCTGTGAC
TATGGTGATAAGTATCCCTACTGGTATTAAGATTTTTTCTTGGTTGTATA
TGTTGAAAAGCACCAAGGGTCGTTTGGAAGATCCTATTATGTGGTGGATT
ATTGGTTTTATAGTTCTTTTTATGATTGGTGGTATAACTGGTATTGTTTT
GTCCTCATCTGTTATGGATGTTCGTTTACATGATACTTGATTTGTGGTGG
CGCATTTTCATTATGTTTTATCTTTGGGTTCATATAGGACTGTAATAATA
TTTTTTCTTTGATGATGACCTGTAGTTATTGGTTTAAGTTTAAATAAGTA
TTTGTTACAGGGTCATTGAGTTTCTTCTATGGTGGGGTTTAATTTGTGTT
TTTTCCCCATGCATTTTTT
>L_D152_3.ab1
TAGTTGGACTAATAATGATTCTGTGTTTGGTTATTATGGTTTGGTGTTTG
CTATGGCTTCTATTGTTTGTTTAGGTTGTGTGGTTTGAGCACATCACATG
TTTATGGTTGGAATGGATGTGACTACTACTGTATTTTTTAGCTCTGTGAC
TATGGTGATAAGTATCCCTACTGGTATTAAGATTTTTTCTTGGTTGTATA
TGTTGAAAAGCACCAAGGGTCGTTTGGAAGATCCTATTATGTGGTGGATT
ATTGGTTTTATAGTTCTTTTTATGATTGGTGGTATAACTGGTATTGTTTT
GTCCTCATCTGTTATGGATGTTCGTTTACATGATACTTGATTTGTGGTGG
CGCATTTTCATTATGTTTTATCTTTGGGTTCATATAGGACTGTAATAATA
TTTTTTCTTTGATGATGACCTGTAGTTATTGGTTTAAGTTTAAATAAGTA
TTTGTTACAGGGTCATTGAGTTTCTTCTATGGTGGGGTTTAATTTGTGTT
TTTTCCCCATGCATTTTTT
>L_D158_1.ab1
TAGTTGGACTAATAATGATTCTGTGTTTGGTTATTATGGTTTGGTGTTTG
CTATGGCTTCTATTGTTTGTTTAGGTTGTGTGGTTTGAGCACATCACATG
TTTATGGTTGGAATGGATGTGACTACTACTGTATTTTTTAGCTCTGTGAC
TATGGTGATAAGTATCCCTACTGGTATTAAGATTTTTTCTTGGTTGTATA
TGTTGAAAAGCACCAAGGGTCGTTTGGAAGATCCTATTATGTGGTGGATT
ATTGGTTTTATAGTTCTTTTTATGATTGGTGGTATAACTGGTATTGTTTT
GTCCTCATCTGTTATGGATGTTCGTTTACATGATACTTGATTTGTGGTGG
CGCATTTTCATTATGTTTTATCTTTGGGTTCATATAGGACTGTAATAATA
TTTTTTCTTTGATGATGACCTGTAGTTATTGGTTTAAGTTTAAATAAGTA
TTTGTTACAGGGTCATTGAGTTTCTTCTATGGTGGGGTTTAATTTGTGTT
TTTTCCCCATGCATTTTTT
>L_D158_3.ab1
TAGTTGGACTAATAATGATTCTGTGTTTGGTTATTATGGTTTGGTGTTTG
CTATGGCTTCTATTGTTTGTTTAGGTTGTGTGGTTTGAGCACATCACATG
TTTATGGTTGGAATGGATGTGACTACTACTGTATTTTTTAGCTCTGTGAC
TATGGTGATAAGTATCCCTACTGGTATTAAGATTTTTTCTTGGTTGTATA
TGTTGAAAAGCACCAAGGGTCGTTTGGAAGATCCTATTATGTGGTGGATT
ATTGGTTTTATAGTTCTTTTTATGATTGGTGGTATAACTGGTATTGTTTT
GTCCTCATCTGTTATGGATGTTCGTTTACATGATACTTGATTTGTGGTGG
CGCATTTTCATTATGTTTTATCTTTGGGTTCATATAGGACTGTAATAATA
TTTTTTCTTTGATGATGACCTGTAGTTATTGGTTTAAGTTTAAATAAGTA
TTTGTTACAGGGTCATTGAGTTTCTTCTATGGTGGGGTTTAATTTGTGTT
TTTTCCCCATGCATTTTTT
>L_D158_4.ab1
TAGTTGGACTAATAATGATTCTGTGTTTGGTTATTATGGTTTGGTGTTTG
CTATGGCTTCTATTGTTTGTTTAGGTTGTGTGGTTTGAGCACATCACATG
TTTATGGTTGGAATGGATGTGACTACTACTGTATTTTTTAGCTCTGTGAC
TATGGTGATAAGTATCCCTACTGGTATTAAGATTTTTTCTTGGTTGTATA
TGTTGAAAAGCACCAAGGGTCGTTTGGAAGATCCTATTATGTGGTGGATT
ATTGGTTTTATAGTTCTTTTTATGATTGGTGGTATAACTGGTATTGTTTT
GTCCTCATCTGTTATGGATGTTCGTTTACATGATACTTGATTTGTGGTGG
CGCATTTTCATTATGTTTTATCTTTGGGTTCATATAGGACTGTAATAATA
TTTTTTCTTTGATGATGACCTGTAGTTATTGGTTTAAGTTTAAATAAGTA
TTTGTTACAGGGTCATTGAGTTTCTTCTATGGTGGGGTTTAATTTGTGTT
TTTTCCCCATGCATTTTTT
>L_D168_1.ab1
TAGTTGGACTAATAATGATTCTGTGTTTGGTTATTATGGTTTGGTGTTTG
CTATGGCTTCTATTGTTTGTTTAGGTTGTGTGGTTTGAGCACATCACATG
TTTATGGTTGGAATGGATGTGACTACTACTGTATTTTTTAGCTCTGTGAC
TATGGTGATAAGTATCCCTACTGGTATTAAGATTTTTTCTTGGTTGTATA
TGTTGAAAAGCACCAAGGGTCGTTTGGAAGATCCTATTATGTGGTGGATT
ATTGGTTTTATAGTTCTTTTTATGATTGGTGGTATAACTGGTATTGTTTT
GTCCTCATCTGTTATGGATGTTCGTTTACATGATACTTGATTTGTGGTGG
CGCATTTTCATTATGTTTTATCTTTGGGTTCATATAGGACTGTAATAATA
TTTTTTCTTTGATGATGACCTGTAGTTATTGGTTTAAGTTTAAATAAGTA
TTTGTTACAGGGTCATTGAGTTTCTTCTATGGTGGGGTTTAATTTGTGTT
TTTTCCCCATGCATTTTTT
>L_D168_2.ab1
TAGTTGGACTAATAATGATTCTGTGTTTGGTTATTATGGTTTGGTGTTTG
CTATGGCTTCTATTGTTTGTTTAGGTTGTGTGGTTTGAGCACATCACATG
TTTATGGTTGGAATGGATGTGACTACTACTGTATTTTTTAGCTCTGTGAC
TATGGTGATAAGTATCCCTACTGGTATTAAGATTTTTTCTTGGTTGTATA
TGTTGAAAAGCACCAAGGGTCGTTTGGAAGATCCTATTATGTGGTGGATT
ATTGGTTTTATAGTTCTTTTTATGATTGGTGGTATAACTGGTATTGTTTT
GTCCTCATCTGTTATGGATGTTCGTTTACATGATACTTGATTTGTGGTGG
CGCATTTTCATTATGTTTTATCTTTGGGTTCATATAGGACTGTAATAATA
TTTTTTCTTTGATGATGACCTGTAGTTATTGGTTTAAGTTTAAATAAGTA
TTTGTTACAGGGTCATTGAGTTTCTTCTATGGTGGGGTTTAATTTGTGTT
TTTTCCCCATGCATTTTTT
>L_D168_9.ab1
TAGTTGGACTAATAATGATTCTGTGTTTGGTTATTATGGTTTGGTGTTTG
CTATGGCTTCTATTGTTTGTTTAGGTTGTGTGGTTTGAGCACATCACATG
TTTATGGTTGGAATGGATGTGACTACTACTGTATTTTTTAGCTCTGTGAC
TATGGTGATAAGTATCCCTACTGGTATTAAGATTTTTTCTTGGTTGTATA
TGTTGAAAAGCACCAAGGGTCGTTTGGAAGATCCTATTATGTGGTGGATT
ATTGGTTTTATAGTTCTTTTTATGATTGGTGGTATAACTGGTATTGTTTT
GTCCTCATCTGTTATGGATGTTCGTTTACATGATACTTGATTTGTGGTGG
CGCATTTTCATTATGTTTTATCTTTGGGTTCATATAGGACTGTAATAATA
TTTTTTCTTTGATGATGACCTGTAGTTATTGGTTTAAGTTTAAATAAGTA
TTTGTTACAGGGTCATTGAGTTTCTTCTATGGTGGGGTTTAATTTGTGTT
TTTTCCCCATGCATTTTTT
>L_D194_12.ab1
TAGTTGGACTAATAATGATTCTGTGTTTGGTTATTATGGTTTGGTGTTTG
CTATGGCTTCTATTGTTTGTTTAGGTTGTGTGGTTTGAGCACATCACATG
TTTATGGTTGGAATGGATGTGACTACTACTGTATTTTTTAGCTCTGTGAC
TATGGTGATAAGTATCCCTACTGGTATTAAGATTTTTTCTTGGTTGTATA
TGTTGAAAAGCACCAAGGGTCGTTTGGAAGATCCTATTATGTGGTGGATT
ATTGGTTTTATAGTTCTTTTTATGATTGGTGGTATAACTGGTATTGTTTT
GTCCTCATCTGTTATGGATGTTCGTTTACATGATACTTGATTTGTGGTGG
CGCATTTTCATTATGTTTTATCTTTGGGTTCATATAGGACTGTAATAATA
TTTTTTCTTTGATGATGACCTGTAGTTATTGGTTTAAGTTTAAATAAGTA
TTTGTTACAGGGTCATTGAGTTTCTTCTATGGTGGGGTTTAATTTGTGTT
TTTTCCCCATGCATTTTTT
>B_F1_3.ab1
TAGTTGGACTAATAATGATTCTGTGTTTGGTTATTATGGTTTGGTGTTTG
CTATGGCTTCTATTGTTTGTTTAGGTTGTGTGGTTTGAGCACATCACATG
TTTATGGTTGGAATGGATGTGACTACTACTGTATTTTTTAGCTCTGTGAC
TATGGTGATAAGTATCCCTACTGGTATTAAGATTTTTTCTTGGTTGTATA
TGTTGAAAAGCACCAAGGGTCGTTTGGAAGATCCTATTATGTGGTGGATT
ATTGGTTTTATAGTTCTTTTTATGATTGGTGGTATAACTGGTATTGTTTT
GTCCTCATCTGTTATGGATGTTCGTTTACATGATACTTGATTTGTGGTGG
CGCATTTTCATTATGTTTTATCTTTGGGTTCATATAGGACTGTAATAATA
TTTTTTCTTTGATGATGACCTGTAGTTATTGGTTTAAGTTTAAATAAGTA
TTTGTTACAGGGTCATTGAGTTTCTTCTATGGTGGGGTTTAATTTGTGTT
TTTTCCCCATGCATTTTTT
>B_F1_6.ab1
TAGTTGGACTAATAATGATTCTGTATTTGGTTATTATGGTTTGGTGTTTG
CTATGGCTTCTATTGTTTGTTTAGGTTGTGTGGTTTGAGCACATCACATG
TTTATGGTTGGAATGGATGTGACTACTACTGTATTTTTTAGCTCTGTGAC
TATGGTAATAAGTATCCCTACTGGTATTAAGATTTTTTCTTGATTGTATA
TGTTGAAAAGCACCAAGGGTCGTTTGGAAGATCCTATTATGTGGTGGATT
ATTGGTTTTATAGTTCTTTTTATGATTGGTGGTATAACTGGTATTGTTTT
GTCCTCATCTGTTATGGATGTTCGTTTACATGATACTTGATTTGTGGTGG
CGCATTTTCATTATGTTTTATCTTTGGGTTCATATAGGACTGTAATAATA
TTTTTTCTTTGATGATGACCTGTAGTTATTGGTTTAAGTTTAAATAAGTA
TTTGTTACAGGGTCATTGAGTTTCTTCTATGGTGGGGTTTAATTTGTGTT
TTTTCCCCATGCATTTTTT
>B_F1_7.ab1
TAGTTGGACTAATAATGATTCTGTGTTTGGTTATTATGGTTTGGTGTTTG
CTATGGCTTCTATTGTTTGTTTAGGTTGTGTGGTTTGAGCACATCACATG
TTTATGGTTGGAATGGATGTGACTACTACTGTATTTTTTAGCTCTGTGAC
TATGGTGATAAGTATCCCTACTGGTATTAAGATTTTTTCTTGGTTGTATA
TGTTGAAAAGCACCAAGGGTCGTTTGGAAGATCCTATTATGTGGTGGATT
ATTGGTTTTATAGTTCTTTTTATGATTGGTGGTATAACTGGTATTGTTTT
GTCCTCATCTGTTATGGATGTTCGTTTACATGATACTTGATTTGTGGTGG
CGCATTTTCATTATGTTTTATCTTTGGGTTCATATAGGACTGTAATAATA
TTTTTTCTTTGATGATGACCTGTAGTTATTGGTTTAAGTTTAAATAAGTA
TTTGTTACAGGGTCATTGAGTTTCTTCTATGGTGGGGTTTAATTTGTGTT
TTTTCCCCATGCATTTTTT
>B_F7_8.ab1
TAGTTGGACTAATAATGATTCTGTGTTTGGTTATTATGGTTTGGTGTTTG
CTATGGCTTCTATTGTTTGTTTAGGTTGTGTGGTTTGAGCACATCACATG
TTTATGGTTGGAATGGATGTGACTACTACTGTATTTTTTAGCTCTGTGAC
TATGGTGATAAGTATCCCTACTGGTATTAAGATTTTTTCTTGGTTGTATA
TGTTGAAAAGCACCAAGGGTCGTTTGGAAGATCCTATTATGTGGTGGATT
ATTGGTTTTATAGTTCTTTTTATGATTGGTGGTATAACTGGTATTGTTTT
GTCCTCATCTGTTATGGATGTTCGTTTACATGATACTTGATTTGTGGTGG
CGCATTTTCATTATGTTTTATCTTTGGGTTCATATAGGACTGTAATAATA
TTTTTTCTTTGATGATGACCTGTAGTTATTGGTTTAAGTTTAAATAAGTA
TTTGTTACAGGGTCATTGAGTTTCTTCTATGGTGGGGTTTAATTTGTGTT
TTTTCCCCATGCATTTTTT
>B_F9_2.ab1
TAGTTGGACTAATAATGATTCTGTGTTTGGTTATTATGGTTTGGTGTTTG
CTATGGCTTCTATTGTTTGTTTAGGTTGTGTGGTTTGAGCACATCACATG
TTTATGGTTGGAATGGATGTGACTACTACTGTATTTTTTAGCTCTGTGAC
TATGGTGATAAGTATCCCTACTGGTATTAAGATTTTTTCTTGGTTGTATA
TGTTGAAAAGCACCAAGGGTCGTTTGGAAGATCCTATTATGTGGTGGATT
ATTGGTTTTATAGTTCTTTTTATGATTGGTGGTATAACTGGTATTGTTTT
GTCCTCATCTGTTATGGATGTTCGTTTACATGATACTTGATTTGTGGGGG
CGCATTTTCATTATGTTTTATCTTTGGGTTCATATAGGACTGTAATAATA
TTTTTTCTTTGATGATGACCTGTAGTTATTGGTTTAAGTTTAAATAAGTA
TTTGTTACAGGGTCATTGAGTTTCTTCTATGGTGGGGTTTAATTTGTGTT
TTTTCCCCATGCATTTTTT
>B_F9_9.ab1
TAGTTGGACTAATAATGATTCTGTGTTTGGTTATTATGGTTTGGTGTTTG
CTATGGCTTCTATTGTTTGTTTAGGTTGTGTGGTTTGAGCACATCACATG
TTTATGGTTGGAATGGATGTGACTACTACTGTATTTTTTAGCTCTGTGAC
TATGGTGATAAGTATCCCTACTGGTATTAAGATTTTTTCTTGGTTGTATA
TGTTGAAAAGCACCAAGGGTCGTTTGGAAGATCCTATTATGTGGTGGATT
ATTGGTTTTATAGTTCTTTTTATGATTGGTGGTATAACTGGTATTGTTTT
GTCCTCATCTGTTATGGATGTTCGTTTACATGATACTTGATTTGTGGTGG
CGCATTTTCATTATGTTTTATCTTTGGGTTCATATAGGACTGTAATAATA
TTTTTTCTTTGATGATGACCTGTAGTTATTGGTTTAAGTTTAAATAAGTA
TTTGTTACAGGGTCATTGAGTTTCTTCTATGGTGGGGTTTAATTTGTGTT
TTTTCCCCATGCATTTTTT
>B_F9_12.ab1
TAGTTGGACTAATAATGATTCCGTGTTTGGTTATTATGGTTTGGTGTTTG
CTATGGCTTCTATTGTTTGTTTAGGTTGTGTGGTTTGAGCACATCACATG
TTCATGGTTGGAATGGATGTGACTACTACTGTATTTTTTAGCTCTGTGAC
TATGGTGATAAGTATCCCTACTGGTATTAAGATTTTTTCTTGGTTGTATA
TGTTGAAAAGCACCAAGGGTCGTTTGGAAGATCCTATTATGTGGTGGATT
ATTGGTTTTATAGTTCTTTTTATGATTGGTGGTATAACTGGTATTGTTTT
GTCCTCATCTGTTATGGATGTTCGTTTACATGATACTTGATTTGTGGTGG
CGCATTTTCATTATGTTTTATCTTTGGGTTCATATAGGACTGTAATAATA
TTTTTTCTTTGATGATGACCTGTAGTTATTGGTTTAAGTTTAAATAAGTA
TTTGTTACAGGGTCATTGAGTTTCTTCTATGGTGGGGTTTAATTTGTGTT
TTTTCCCCATGCATTTTTT
>B_F10_2.ab1
TAGTTGGACTAATAATGATTCTGTGTTTGGTTATTATGGTTTGGTGTTTG
CTATGGCTTCTATTGTTTGTTTAGGTTGTGTGGTTTGAGCACATCACATG
TTTATGGTTGGAATGGATGTGACTACTACTGTATTTTTTAGCTCTGTGAC
TATGGTGATAAGTATCCCTACTGGTATTAAGATTTTTTCTTGGTTGTATA
TGTTGAAAAGCACCAAGGGTCGTTTGGAAGATCCTATTATGTGGTGGATT
ATTGGTTTTATAGTTCTTTTTATGATTGGTGGTATAACTGGTATTGTTTT
GTCCTCATCTGTTATGGATGTTCGTTTACATGATACTTGATTTGTGGTGG
CGCATTTTCATTATGTTTTATCTTTGGGTTCATATAGGACTGTAATAATA
TTTTTTCTTTGATGATGACCTGTAGTTATTGGTTTAAGTTTAAATAAGTA
TTTGTTACAGGGTCATTGAGTTTCTTCTATGGTGGGGTTTAATTTGTGTT
TTTTCCCCATGCATTTTTT
>B_F24_8.ab1
TAGTTGGACTAATAATGATTCTGTGTTTGGTTATTATGGTTTGGTGTTTG
CTATGGCTTCTATTGTTTGTTTAGGTTGTGTGGTTTGAGCACATCACATG
TTTATGGTTGGAATGGATGTGACTACTACTGTATTTTTTAGCTCTGTGAC
TATGGTGATAAGTATCCCTACTGGTATTAAGATTTTTTCTTGGTTGTATA
TGTTGAAAAGCACCAAGGGTCGTTTGGAAGATCCTATTATGTGGTGGATT
ATTGGTTTTATAGTTCTTTTTATGATTGGTGGTATAACTGGTATTGTTTT
GTCCTCATCTGTTATGGATGTTCGTTTACATGATACTTGATTTGTGGTGG
CGCATTTTCATTATGTTTTATCTTTGGGTTCATATAGGACTGTAATAATA
TTTTTTCTTTGATGATGACCTGTAGTTATTGGTTTAAGTTTAAATAAGTA
TTTGTTACAGGGTCATTGAGTTTCTTCTATGGTGGGGTTTAATTTGTGTT
TTTTCCCCATGCATTTTTT
>B_F28_4.ab1
TAGTTGGACTAATAATGATTCTGTGTTTGGTTATTATGGTTTGGTGTTTG
CTATGGCTTCTATTGTTTGTTTAGGTTGTGTGGTTTGAGCACATCACATG
TTTATGGTTGGAATGGATGTGACTACTACTGTATTTTTTAGCTCTGTGAC
TATGGTGATAAGTATCCCTACTGGTATTAAGATTTTTTCTTGGTTGTATA
TGTTGAAAAGCACCAAGGGTCGTTTGGAAGATCCTATTATGTGGTGGATT
ATTGGTTTTATAGTTCTTTTTATGATTGGTGGTATAACTGGTATTGTTTT
GTCCTCATCTGTTATGGATGTTCGTTTACATGATACTTGATTTGTGGTGG
CGCATTTTCATTATGTTTTATCTTTGGGTTCATATAGGACTGTAATAATA
TTTTTTCTTTGATGATGACCTGTAGTTATTGGTTTAAGTTTAAATAAGTA
TTTGTTACAGGGTCATTGAGTTTCTTCTATGGTGGGGTTTAATTTGTGTT
TTTTCCCCATGCATTTTTT
>B_F28_8.ab1
TAGTTGGACTAATAATGATTCTGTGTTTGGTTATTATGGTTTGGTGTTTG
CTATGGCTTCTATTGTTTGTTTAGGTTGTGTGGTTTGAGCACATCACATG
TTTATGGTTGGAATGGATGTGACTACTACTGTATTTTTTAGCTCTGTGAC
TATGGTGATAAGTATCCCTACTGGTATTAAGATTTTTTCTTGGTTGTATA
TGTTGAAAAGCACCAAGGGTCGTTTGGAAGATCCTATTATGTGGTGGATT
ATTGGTTTTATAGTTCTTTTTATGATTGGTGGTATAACTGGTATTGTTTT
GTCCTCATCTGTTATGGATGTTCGTTTACATGATACTTGATTTGTGGTGG
CGCATTTTCATTATGTTTTATCTTTGGGTTCATATAGGACTGTAATAATA
TTTTTTCTTTGATGATGACCTGTAGTTATTGGTTTAAGTTTAAATAAGTA
TTTGTTACAGGGTCATTGAGTTTCTTCTATGGTGGGGTTTAATTTGTGTT
TTTTCCCCATGCATTTTTT
>B_F28_9.ab1
TAGTTGGACTAATAATGATTCTGTGTTTGGTTATTATGGTTTGGTGTTTG
CTATGGCTTCTATTGTTTGTTTAGGTTGTGTGGTTTGAGCACATCACATG
TTTATGGTTGGAATGGATGTGACTACTACTGTATTTTTTAGCTCTGTGAC
TATGGTGATAAGTATCCCTACTGGTATTAAGATTTTTTCTTGGTTGTATA
TGTTGAAAAGCACCAAGGGTCGTTTGGAAGATCCTATTATGTGGTGGATT
ATTGGTTTTATAGTTCTTTTTATGATTGGTGGTATAACTGGTATTGTTTT
GTCCTCATCTGTTATGGATGTTCGTTTACATGATACTTGATTTGTGGTGG
CGCATTTTCATTATGTTTTATCTTTGGGTTCATATAGGACTGTAATAATA
TTTTTTCTTTGATGATGACCTGTAGTTATTGGTTTAAGTTTAAATAAGTA
TTTGTTACAGGGTCATTGAGTTTCTTCTATGGTGGGGTTTAATTTGTGTT
TTTTCCCCATGCATTTTTT
>B_F28_11.ab1
TAGTTGGACTAATAATGATTCTGTGTTTGGTTATTATGGTTTGGTGTTTG
CTATGGCTTCTATTGTTTGTTTAGGTTGTGTGGTTTGAGCACATCACATG
TTTATGGTTGGAATGGATGTGACTACTACTGTATTTTTTAGCTCTGTGAC
TATGGTGATAAGTATCCCTACTGGTATTAAGATTTTTTCTTGGTTGTATA
TGTTGAAAAGCACCAAGGGTCGTTTGGAAGATCCTATTATGTGGTGGATT
ATTGGTTTTATAGTTCTTTTTATGATTGGTGGTATAACTGGTATTGTTTT
GTCCTCATCTGTTATGGATGTTCGTTTACATGATACTTGATTTGTGGTGG
CGCATTTTCATTATGTTTTATCTTTGGGTTCATATAGGACTGTAATAATA
TTTTTTCTTTGATGATGACCTGTAGTTATTGGTTTAAGTTTAAATAAGTA
TTTGTTACAGGGTCATTGAGTTTCTTCTATGGTGGGGTTTAATTTGTGTT
TTTTCCCCATGCATTTTTT
>B_F28_12.ab1
TAGTTGGACTAATAATGATTCTGTATTTGGTTATTATGGTTTGGTGTTTG
CTATGGCTTCTATTGTTTGTTTAGGTTGTGTGGTTTGAGCACATCACATG
TTTATGGTTGGAATGGATGTGACTACTACTGTATTTTTTAGCTCTGTGAC
TATGGTAATAAGTATCCCTACTGGTATTAAGATTTTTTCTTGATTGTATA
TGTTGAAAAGCACCAAGGGTCGTTTGGAAGATCCTATTATGTGGTGGATT
ATTGGTTTTATAGTTCTTTTTATGATTGGTGGTATAACTGGTATTGTTTT
GTCCTCATCTGTTATGGATGTTCGTTTACATGATACTTGATTTGTGGTGG
CGCATTTTCATTATGTTTTATCTTTGGGTTCATATAGGACTGTAATAATA
TTTTTTCTTTGATGATGACCTGTAGTTATTGGTTTAAGTTTAAATAAGTA
TTTGTTACAGGGTCATTGAGTTTCTTCTATGGTGGGGTTTAATTTGTGTT
TTTTCCCCATGCATTTTTT
>B_F28_13.ab1
TAGTTGGACTAATAATGATTCTGTGTTTGGTTATTATGGTTTGGTGTTTG
CTATGGCTTCTATTGTTTGTTTAGGTTGTGTGGTTTGAGCACATCACATG
TTTATGGTTGGAATGGATGTGACTACTACTGTATTTTTTAGCTCTGTGAC
TATGGTGATAAGTATCCCTACTGGTATTAAGATTTTTTCTTGGTTGTATA
TGTTGAAAAGCACCAAGGGTCGTTTGGAAGATCCTATTATGTGGTGGATT
ATTGGTTTTATAGTTCTTTTTATGATTGGTGGTATAACTGGTATTGTTTT
GTCCTCATCTGTTATGGATGTTCGTTTACATGATACTTGATTTGTGGTGG
CGCATTTTCATTATGTTTTATCTTTGGGTTCATATAGGACTGTAATAATA
TTTTTTCTTTGATGATGACCTGTAGTTATTGGTTTAAGTTTAAATAAGTA
TTTGTTACAGGGTCATTGAGTTTCTTCTATGGTGGGGTTTAATTTGTGTT
TTTTCCCCATGCATTTTTT
>B_F29_5.ab1
TAGTTGGACTAATAATGATTCTGTGTTTGGTTATTATGGTTTGGTGTTTG
CTATGGCTTCTATTGTTTGTTTAGGTTGTGTGGTTTGAGCACATCACATG
TTTATGGTTGGAATGGATGTGACTACTACTGTATTTTTTAGCTCTGTGAC
TATGGTGATAAGTATCCCTACTGGTATTAAGATTTTTTCTTGGTTGTATA
TGTTGAAAAGCACCAAGGGTCGTTTGGAAGATCCTATTATGTGGTGGATT
ATTGGTTTTATAGTTCTTTTTATGATTGGTGGTATAACTGGTATTGTTTT
GTCCTCATCTGTTATGGATGTTCGTTTACATGATACTTGATTTGTGGTGG
CGCATTTTCATTATGTTTTATCTTTGGGTTCATATAGGACTGTAATAATA
TTTTTTCTTTGATGATGACCTGTAGTTATTGGTTTAAGTTTAAATAAGTA
TTTGTTACAGGGTCATTGAGTTTCTTCTATGGTGGGGTTTAATTTGTGTT
TTTTCCCCATGCATTTTTT
>B_F29_26.ab1
TAGTTGGACTAATAATGATTCTGTGTTTGGTTATTATGGTTTGGTGTTTG
CTATGGCTTCTATTGTTTGTTTAGGTTGTGTGGTTTGAGCACATCACATG
TTTATGGTTGGAATGGATGTGACTACTACTGTATTTTTTAGCTCTGTGAC
TATGGTAATAAGTATCCCTACTGGTATTAAGATTTTTTCTTGGTTGTATA
TGTTGAAAAGCACCAAGGGTCGTTTGGAAGATCCTATTATGTGGTGGATT
ATTGGTTTTATAGTTCTTTTTATGATTGGTGGTATAACTGGTATTGTTTT
GTCCTCATCTGTTATGGATGTTCGTTTACATGATACTTGATTTGTGGTGG
CGCATTTTCATTATGTTTTATCTTTGGGTTCATATAGGACTGTAATAATA
TTTTTTCTTTGATGATGACCTGTAGTTATTGGTTTAAGTTTAAATAAGTA
TTTGTTACAGGGTCATTGAGTTTCTTCTATGGTGGGGTTTAATTTGTGTT
TTTTCCCCATGCATTTTTT
>L_F3_1.ab1
TAGTTGGACTAATAATGATTCTGTGTTTGGTTATTATGGTTTGGTGTTTG
CTATGGCTTCTATTGTTTGTTTAGGTTGTGTGGTTTGAGCACATCACATG
TTTATGGTTGGAATGGATGTGACTACTACTGTATTTTTTAGCTCTGTGAC
TATGGTGATAAGTATCCCTACTGGTATTAAGATTTTTTCTTGGTTGTATA
TGTTGAAAAGCACCAAGGGTCGTTTGGAAGATCCTATTATGTGGTGGATT
ATTGGTTTTATAGTTCTTTTTATGATTGGTGGTATAACTGGTATTGTTTT
GTCCTCATCTGTTATGGATGTTCGTTTACATGATACTTGATTTGTGGTGG
CGCATTTTCATTATGTTTTATCTTTGGGTTCATATAGGACTGTAATAATA
TTTTTTCTTTGATGATGACCTGTAGTTATTGGTTTAAGTTTAAATAAGTA
TTTGTTACAGGGTCATTGAGTTTCTTCTATGGTGGGGTTTAATTTGTGTT
TTTTCCCCATGCATTTTTT
>L_F3_2.ab1
TAGTTGGACTAATAATGATTCTGTATTTGGTTATTATGGTTTGGTGTTTG
CTATGGCTTCTATTGTTTGTTTAGGTTGTGTGGTTTGAGCACATCACATG
TTTATGGTTGGAATGGATGTGACTACTACTGTATTTTTTAGCTCTGTGAC
TATGGTAATAAGTATCCCTACTGGTATTAAGATTTTTTCTTGGTTGTATA
TGTTGAAAAGCACCAAGGGTCGTTTGGAAGATCCTATTATGTGGTGGATT
ATTGGTTTTATAGTTCTTTTTATGATTGGTGGTATAACTGGTATTGTTTT
GTCCTCATCTGTTATGGATGTTCGTTTACATGATACTTGATTTGTGGTGG
CGCATTTTCATTATGTTTTATCTTTGGGTTCATATAGGACTGTAATAATA
TTTTTTCTTTGATGATGACCTGTAGTTATTGGTTTAAGTTTAAATAAGTA
TTTGTTACAGGGTCATTGAGTTTCTTCTATGGTGGGGTTTAATTTGTGTT
TTTTCCCCATGCATTTTTT
>L_F3_23.ab1
TAGTTGGACTAATAATGATTCTGTGTTTGGTTATTATGGTTTGGTGTTTG
CTATGGCTTCTATTGTTTGTTTAGGTTGTGTGGTTTGAGCACATCACATG
TTTATGGTTGGAATGGATGTGACTACTACTGTATTTTTTAGCTCTGTGAC
TATGGTGATAAGTATCCCTACTGGTATTAAGATTTTTTCTTGGTTGTATA
TGTTGAAAAGCACCAAGGGTCGTTTGGAAGATCCTATTATGTGGTGGATT
ATTGGTTTTATAGTTCTTTTTATGATTGGTGGTATAACTGGTATTGTTTT
GTCCTCATCTGTTATGGATGTTCGTTTACATGATACTTGATTTGTGGTGG
CGCATTTTCATTATGTTTTATCTTTGGGTTCATATAGGACTGTAATAATA
TTTTTTCTTTGATGATGACCTGTAGTTATTGGTTTAAGTTTAAATAAGTA
TTTGTTACAGGGTCATTGAGTTTCTTCTATGGTGGGGTTTAATTTGTGTT
TTTTCCCCATGCATTTTTT
>L_F6_3.ab1
TAGTTGGACTAATAATGATTCTGTGTTTGGTTATTATGGTTTGGTGTTTG
CTATGGCTTCTATTGTTTGTTTAGGTTGTGTGGTTTGAGCACATCACATG
TTTATGGTTGGAATGGATGTGACTACTACTGTATTTTTTAGCTCTGTGAC
TATGGTGATAAGTATCCCTACTGGTATTAAGATTTTTTCTTGGTTGTATA
TGTTGAAAAGCACCAAGGGTCGTTTGGAAGATCCTATTATGTGGTGGATT
ATTGGTTTTATAGTTCTTTTTATGATTGGTGGTATAACTGGTATTGTTTT
GTCCTCATCTGTTATGGATGTTCGTTTACATGATACTTGATTTGTGGTGG
CGCATTTTCATTATGTTTTATCTTTGGGTTCATATAGGACTGTAATAATA
TTTTTTCTTTGATGATGACCTGTAGTTATTGGTTTAAGTTTAAATAAGTA
TTTGTTACAGGGTCATTGAGTTTCTTCTATGGTGGGGTTTAATTTGTGTT
TTTTCCCCATGCATTTTTT
>L_F6_8.ab1
TAGTTGGACTAATAATGATTCTGTGTTTGGTTATTATGGTTTGGTGTTTG
CTATGGCTTCTATTGTTTGTTTAGGTTGTGTGGTTTGAGCACATCACATG
TTTATGGTTGGAATGGATGTGACTACTACTGTATTTTTTAGCTCTGTGAC
TATGGTGATAAGTATCCCTACTGGTATTAAGATTTTTTCTTGGTTGTATA
TGTTGAAAAGCACCAAGGGTCGTTTGGAAGATCCTATTATGTGGTGGATT
ATTGGTTTTATAGTTCTTTTTATGATTGGTGGTATAACTGGTATTGTTTT
GTCCTCATCTGTTATGGATGTTCGTTTACATGATACTTGATTTGTGGTGG
CGCATTTTCATTATGTTTTATCTTTGGGTTCATATAGGACTGTAATAATA
TTTTTTCTTTGATGATGACCTGTAGTTATTGGTTTAAGTTTAAATAAGTA
TTTGTTACAGGGTCATTGAGTTTCTTCTATGGTGGGGTTTAATTTGTGTT
TTTTCCCCATGCATTTTTT
>L_F9_1.ab1
TAGTTGGACTAATAATGATTCTGTATTTGGTTATTATGGTTTGGTGTTTG
CTATGGCTTCTATTGTTTGTTTAGGTTGTGTGGTTTGAGCACATCACATG
TTTATGGTTGGAATGGATGTGACTACTACTGTATTTTTTAGCTCTGTGAC
TATGGTAATAAGTATCCCTACTGGTATTAAGATTTTTTCTTGGTTGTATA
TGTTGAAAAGCACCAAGGGTCGTTTGGAAGATCCTATTATGTGGTGGATT
ATTGGTTTTATAGTTCTTTTTATGATTGGTGGTATAACTGGTATTGTTTT
GTCCTCATCTGTTATGGATGTTCGTTTACATGATACTTGATTTGTGGTGG
CGCATTTTCATTATGTTTTATCTTTGGGTTCATATAGGACTGTAATAATA
TTTTTTCTTTGATGATGACCTGTAGTTATTGGTTTAAGTTTAAATAAGTA
TTTGTTACAGGGTCATTGAGTTTCTTCTATGGTGGGGTTTAATTTGTGTT
TTTTCCCCATGCATTTTTT
>L_F41_10.ab1
TAGTTGGACTAATAATGATTCTGTGTTTGGTTATTATGGTTTGGTGTTTG
CTATGGCTTCTATTGTTTGTTTAGGTTGTGTGGTTTGAGCACATCACATG
TTTATGGTTGGAATGGATGTGACTACTACTGTATTTTTTAGCTCTGTGAC
TATGGTGATAAGTATCCCTACTGGTATTAAGATTTTTTCTTGGTTGTATA
TGTTGAAAAGCACCAAGGGTCGTTTGGAAGATCCTATTATGTGGTGGATT
ATTGGTTTTATAGTTCTTTTTATGATTGGTGGTATAACTGGTATTGTTTT
GTCCTCATCTGTTATGGATGTTCGTTTACATGATACTTGATTTGTGGTGG
CGCATTTTCATTATGTTTTATCTTTGGGTTCATATAGGACTGTAATAATA
TTTTTTCTTTGATGATGACCTGTAGTTATTGGTTTAAGTTTAAATAAGTA
TTTGTTACAGGGTCATTGAGTTTCTTCTATGGTGGGGTTTAATTTGTGTT
TTTTCCCCATGCATTTTTT
>L_F41_12.ab1
TAGTTGGACTAATAATGATTCTGTGTTTGGTTATTATGGTTTGGTGTTTG
CTATGGCTTCTATTGTTTGTTTAGGTTGTGTGGTTTGAGCACATCACATG
TTTATGGTTGGAATGGATGTGACTACTACTGTATTTTTTAGCTCTGTGAC
TATGGTGATAAGTATCCCTACTGGTATTAAGATTTTTTCTTGGTTGTATA
TGTTGAAAAGCACCAAGGGTCGTTTGGAAGATCCTATTATGTGGTGGATT
ATTGGTTTTATAGTTCTTTTTATGATTGGTGGTATAACTGGTATTGTTTT
GTCCTCATCTGTTATGGATGTTCGTTTACATGATACTTGATTTGTGGTGG
CGCATTTTCATTATGTTTTATCTTTGGGTTCATATAGGACTGTAATAATA
TTTTTTCTTTGATGATGACCTGTAGTTATTGGTTTAAGTTTAAATAAGTA
TTTGTTACAGGGTCATTGAGTTTCTTCTATGGTGGGGTTTAATTTGTGTT
TTTTCCCCATGCATTTTTT
